# Supplementary material for: Protease-associated cellular networks in malaria parasite Plasmodium falciparum
Source: BMC Genomics. 2011 Dec 23;12(Suppl 5):S9. doi: 10.1186/1471-2164-12-S5-S9 (PMC3287505; doi:10.1186/1471-2164-12-S5-S9)
Supplement: Additional file 2 — The protein-protein associations involving proteases in Plasmodium falciparum. [file 1471-2164-12-S5-S9-S2.xlsx]

## Sheet: proteaseInteractionValues
Additional File 2. The protein-protein associations involving proteases in Plasmodium falciparum.
Partner1-Protease	Annotation	Protease family	Partner2	Annotation	Partner 2 protease? family	confidence score
PF08_0108	plasmepsin X	A1 (pepsin family)	PF14_0708	probable protein, unknown function	No	0.154
PF08_0108	plasmepsin X	A1 (pepsin family)	PFA0330w	small ribosomal subunit assembling AARP2 protein	No	0.154
PF08_0108	plasmepsin X	A1 (pepsin family)	PFB0176c	conserved Plasmodium protein, unknown function	No	0.154
PF14_0078	histo-aspartic protease	A1 (pepsin family)	PF14_0545	thioredoxin 1	No	0.168
PF14_0543	signal peptide peptidase	A22 (presenilin family)	PFI0150c	retrieval receptor for endoplasmic reticulum membrane proteins, putative	No	0.444
PF14_0543	signal peptide peptidase	A22 (presenilin family)	PFI0290c	beta subunit of coatomer complex, putative	No	0.435
PF14_0543	signal peptide peptidase	A22 (presenilin family)	PFL2310w	RNA binding protein, putative	No	0.414
PF14_0543	signal peptide peptidase	A22 (presenilin family)	MAL13P1.231	Sec61 alpha subunit, PfSec61	No	0.405
PF14_0543	signal peptide peptidase	A22 (presenilin family)	PFB0450w	secretory complex protein 61 gamma subunit	No	0.331
PF14_0543	signal peptide peptidase	A22 (presenilin family)	MAL8P1.48	splicing factor, putative	No	0.322
PF14_0543	signal peptide peptidase	A22 (presenilin family)	PF07_0027	DNA-directed RNA polymerase 2 8.2 kDa polypeptide, putative	No	0.316
PF14_0543	signal peptide peptidase	A22 (presenilin family)	PF13_0341	DNA-directed RNA polymerase 2, putative	No	0.312
PF14_0543	signal peptide peptidase	A22 (presenilin family)	PF07_0034	cloroquine resistance associated protein Cg3 protein	No	0.309
PF14_0543	signal peptide peptidase	A22 (presenilin family)	PFA0145c	aspartyl-tRNA synthetase	No	0.29
PF14_0543	signal peptide peptidase	A22 (presenilin family)	PFL0310c	eukaryotic translation initiation factor 3 subunit 8, putative	No	0.29
PF14_0543	signal peptide peptidase	A22 (presenilin family)	PFF0590c	homologue of human HSPC025	No	0.281
PF14_0543	signal peptide peptidase	A22 (presenilin family)	PF13_0280	ER lumen protein retaining receptor	No	0.271
PF14_0543	signal peptide peptidase	A22 (presenilin family)	PFA0505c	DNA-directed RNA polymerase 2, putative	No	0.27
PF14_0543	signal peptide peptidase	A22 (presenilin family)	PF10_0036	N-acetyltransferase, putative	No	0.268
PF14_0543	signal peptide peptidase	A22 (presenilin family)	PF10_0077	eukaryotic translation initiation factor 3 subunit 7, putative	No	0.259
PF14_0543	signal peptide peptidase	A22 (presenilin family)	PF11_0266	small nuclear ribonucleoprotein D1, putative	No	0.259
PF14_0543	signal peptide peptidase	A22 (presenilin family)	PF14_0261	proliferation-associated protein 2g4, putative	No	0.251
PF14_0543	signal peptide peptidase	A22 (presenilin family)	PF14_0689	Yip1 protein, putative	No	0.25
PF14_0543	signal peptide peptidase	A22 (presenilin family)	PF11_0173	oligosaccharyl transferase STT3 subunit, putative	No	0.24
PF14_0543	signal peptide peptidase	A22 (presenilin family)	PFC0375c	U2 snRNP spliceosome subunit, putative	No	0.236
PF14_0543	signal peptide peptidase	A22 (presenilin family)	PF11_0447	translation initiation factor eIF-1A, putative	No	0.234
PF14_0543	signal peptide peptidase	A22 (presenilin family)	PF11_0303	26S proteasome regulatory subunit, putative	No	0.23
PF14_0543	signal peptide peptidase	A22 (presenilin family)	MAL8P1.17	protein disulfide isomerase	No	0.223
PF14_0543	signal peptide peptidase	A22 (presenilin family)	PFL2105c	microtubule associated katanin, putative	No	0.219
PF14_0543	signal peptide peptidase	A22 (presenilin family)	PFB0550w	peptide chain release factor subunit 1, putative	No	0.213
PF14_0543	signal peptide peptidase	A22 (presenilin family)	PFE0300c	60S ribosomal subunit protein L24-2, putative	No	0.211
PF14_0543	signal peptide peptidase	A22 (presenilin family)	PFC0870w	elongation factor 1 (EF-1), putative	No	0.202
PF14_0543	signal peptide peptidase	A22 (presenilin family)	PF11_0270	threonine -- tRNA ligase, putative	No	0.201
PF14_0543	signal peptide peptidase	A22 (presenilin family)	PFL0335c	eukaryotic translation initiation factor 5, putative	No	0.2
PF14_0543	signal peptide peptidase	A22 (presenilin family)	MAL7P1.139	mago nashi protein homolog, putative	No	0.196
PF14_0543	signal peptide peptidase	A22 (presenilin family)	PFE1405c	eukaryotic translation initiation factor 3, subunit 6, putative	No	0.196
PF14_0543	signal peptide peptidase	A22 (presenilin family)	PFE0810c	40S ribosomal protein S14, putative	No	0.191
PF14_0543	signal peptide peptidase	A22 (presenilin family)	MAL13P1.344	RNAse L inhibitor protein, putative	No	0.19
PF14_0543	signal peptide peptidase	A22 (presenilin family)	PFL1070c	endoplasmin homolog precursor, putative	No	0.189
PF14_0543	signal peptide peptidase	A22 (presenilin family)	PF14_0146	ribonucleoprotein, putative	No	0.184
PF14_0543	signal peptide peptidase	A22 (presenilin family)	PF11_0051	phenylalanyl-tRNA synthetase beta chain, putative	No	0.178
PF14_0543	signal peptide peptidase	A22 (presenilin family)	PF11_0293	multiprotein bridging factor type 1, putative	No	0.176
PF14_0543	signal peptide peptidase	A22 (presenilin family)	PF14_0127	N-myristoyltransferase	No	0.176
PF14_0543	signal peptide peptidase	A22 (presenilin family)	PF14_0295	ATP-specific succinyl-CoA synthetase beta subunit, putative	No	0.172
PF14_0543	signal peptide peptidase	A22 (presenilin family)	PF13_0022	cyclin	No	0.17
PF14_0543	signal peptide peptidase	A22 (presenilin family)	MAL13P1.283	TCP-1/cpn60 chaperonin family, putative	No	0.168
PF14_0543	signal peptide peptidase	A22 (presenilin family)	PFI0475w	small nuclear ribonucleoprotein Sm D3, putativ	No	0.163
PF14_0543	signal peptide peptidase	A22 (presenilin family)	PF08_0109	proteasome subunit alpha type 5, putative	No	0.16
PF14_0543	signal peptide peptidase	A22 (presenilin family)	PFE1400c	beta adaptin protein, putative	No	0.159
PF14_0543	signal peptide peptidase	A22 (presenilin family)	PF07_0043	60S ribosomal protein L34a, putative	No	0.157
PF14_0543	signal peptide peptidase	A22 (presenilin family)	PFE0880c	60S ribosomal protein L12, putative	No	0.157
PF14_0543	signal peptide peptidase	A22 (presenilin family)	PF10_0210	deoxyribose-phosphate aldolase, putative	No	0.155
PF14_0543	signal peptide peptidase	A22 (presenilin family)	PF14_0562	conserved protein, unknown function	No	0.152
PF14_0543	signal peptide peptidase	A22 (presenilin family)	PFE0350c	60S ribosomal protein L4, putative	No	0.152
PF14_0543	signal peptide peptidase	A22 (presenilin family)	PFA0400c	beta3 proteasome subunit, putative	T1 (proteasome family)	0.15
PF11_0161	cysteine proteinase falcipain 2b	C1 (papain family)	PFI0580c	falstatin	No	0.318
PF11_0161	cysteine proteinase falcipain 2b	C1 (papain family)	MAL13P1.233	DNA/RNA-binding protein Alba, putative	No	0.154
PF11_0161	cysteine proteinase falcipain 2b	C1 (papain family)	PF13_0310	small subunit rRNA processing factor, putative	No	0.154
PF11_0161	cysteine proteinase falcipain 2b	C1 (papain family)	PF14_0324	Hsp70/Hsp90 organizing protein, putative	No	0.154
PF11_0161	cysteine proteinase falcipain 2b	C1 (papain family)	PFC0270w	activator of Hsp90 ATPase, putative	No	0.154
PF11_0161	cysteine proteinase falcipain 2b	C1 (papain family)	PFE1345c	minchromosome maintenance (MCM) complex subunit, putative	No	0.154
PF11_0162	cysteine proteinase falcipain 3	C1 (papain family)	PFI0580c	falstatin	No	0.407
PF11_0162	cysteine proteinase falcipain 3	C1 (papain family)	MAL13P1.63	eukaryotic translation initation factor 4 gamma, putative	No	0.248
PF11_0165	cysteine proteinase falcipain 2a	C1 (papain family)	MAL13P1.63	eukaryotic translation initation factor 4 gamma, putative	No	0.171
PF11_0165	cysteine proteinase falcipain 2a	C1 (papain family)	PF08_0132	glutamate dehydrogenase, putative	No	0.154
PF11_0165	cysteine proteinase falcipain 2a	C1 (papain family)	PF11_0402	conserved Plasmodium protein, unknown function	No	0.154
PF11_0165	cysteine proteinase falcipain 2a	C1 (papain family)	PF14_0735	probable protein, unknown function	No	0.154
PF11_0165	cysteine proteinase falcipain 2a	C1 (papain family)	PFB0340c	serine repeat antigen 5	C1 (papain family)	0.154
PF11_0165	cysteine proteinase falcipain 2a	C1 (papain family)	PFD1045c	erythrocyte membrane-associated antigen, putative	No	0.154
PF11_0165	cysteine proteinase falcipain 2a	C1 (papain family)	PFF0220w	conserved Plasmodium protein, unknown function	No	0.154
PF11_0165	cysteine proteinase falcipain 2a	C1 (papain family)	PFF0295c	conserved Plasmodium protein, unknown function	No	0.154
PF11_0165	cysteine proteinase falcipain 2a	C1 (papain family)	PFI0975c	conserved Plasmodium protein, unknown function	No	0.154
PF11_0174	dipeptidyl peptidase 1	C1 (papain family)	PF10_0143	transcriptional coactivator ADA2	No	0.154
PF11_0174	dipeptidyl peptidase 1	C1 (papain family)	PF10_0262	conserved Plasmodium protein, unknown function	No	0.154
PFB0330c	serine repeat antigen 7	C1 (papain family)	PF07_0077	actin-like protein, putative	No	0.154
PFB0330c	serine repeat antigen 7	C1 (papain family)	PF08_0009	translation initiation factor EIF-2b alpha subunit, putative	No	0.154
PFB0330c	serine repeat antigen 7	C1 (papain family)	PF10_0155	enolase	No	0.154
PFB0330c	serine repeat antigen 7	C1 (papain family)	PF14_0393	structure specific recognition protein, putative	No	0.154
PFB0330c	serine repeat antigen 7	C1 (papain family)	PFA0620c	glutamic acid-rich protein	No	0.154
PFB0330c	serine repeat antigen 7	C1 (papain family)	PFB0815w	calcium dependent protein kinase 1	No	0.154
PFB0335c	serine repeat antigen 6	C1 (papain family)	PF11_0200	U2 snRNP auxiliary factor, small subunit, putative	No	0.154
PFB0335c	serine repeat antigen 6	C1 (papain family)	PF14_0231	60S ribosomal protein L7-3, putative	No	0.154
PFB0340c	serine repeat antigen 5	C1 (papain family)	PF11_0224	circumsporozoite-related antigen	No	0.185
PFB0340c	serine repeat antigen 5	C1 (papain family)	MAL7P1.166	erythrocyte membrane-associated antigen	No	0.154
PFB0340c	serine repeat antigen 5	C1 (papain family)	MAL7P1.176	erythrocyte binding antigen-175	No	0.154
PFB0340c	serine repeat antigen 5	C1 (papain family)	PF10_0136	initiation factor 2 subunit family, putative	No	0.154
PFB0340c	serine repeat antigen 5	C1 (papain family)	PF10_0232	chromodomain-helicase-DNA-binding protein 1 homolog, putative	No	0.154
PFB0340c	serine repeat antigen 5	C1 (papain family)	PF10_0244	formin 2, putative	No	0.154
PFB0340c	serine repeat antigen 5	C1 (papain family)	PF11_0351	heat shock protein 70	No	0.154
PFB0340c	serine repeat antigen 5	C1 (papain family)	PF13_0010	glycophorin binding protein	No	0.154
PFB0340c	serine repeat antigen 5	C1 (papain family)	PF14_0046	conserved Plasmodium protein, unknown function	No	0.154
PFB0340c	serine repeat antigen 5	C1 (papain family)	PF14_0323	calmodulin	No	0.154
PFB0340c	serine repeat antigen 5	C1 (papain family)	PF14_0344	translocon component PTEX150	No	0.154
PFB0340c	serine repeat antigen 5	C1 (papain family)	PF14_0442	conserved Plasmodium protein, unknown function	No	0.154
PFB0340c	serine repeat antigen 5	C1 (papain family)	PF14_0758	Plasmodium exported protein (hyp17), unknown function	No	0.154
PFB0340c	serine repeat antigen 5	C1 (papain family)	PFC0100c	golgi organization and biogenesis factor, putative	No	0.154
PFB0340c	serine repeat antigen 5	C1 (papain family)	PFD0230c	dipeptidyl peptidase 3	C1 (papain family)	0.154
PFB0340c	serine repeat antigen 5	C1 (papain family)	PFD0545w	conserved Plasmodium protein, unknown function	No	0.154
PFB0340c	serine repeat antigen 5	C1 (papain family)	PFE0040c	mature parasite-infected erythrocyte surface antigen, erythrocyte membrane protein 2	No	0.154
PFB0340c	serine repeat antigen 5	C1 (papain family)	PFE0060w	parasite-infected erythrocyte surface protein	No	0.154
PFB0340c	serine repeat antigen 5	C1 (papain family)	PFE0285c	small ubiquitin-related modifier, putative	No	0.154
PFB0340c	serine repeat antigen 5	C1 (papain family)	PFE0570w	RNA pseudouridylate synthase, putative	No	0.154
PFB0340c	serine repeat antigen 5	C1 (papain family)	PFE1120w	conserved Plasmodium protein, unknown function	No	0.154
PFB0340c	serine repeat antigen 5	C1 (papain family)	PFF1390w	conserved Plasmodium protein, unknown function	No	0.154
PFB0340c	serine repeat antigen 5	C1 (papain family)	PFI0240c	Cu2 -transporting ATPase, putative	No	0.154
PFB0340c	serine repeat antigen 5	C1 (papain family)	PFI0690c	conserved Plasmodium protein, unknown function	No	0.154
PFB0340c	serine repeat antigen 5	C1 (papain family)	PFI0930c	nucleosome assembly protein	No	0.154
PFB0340c	serine repeat antigen 5	C1 (papain family)	PFI1830c	erythrocyte membrane protein 1, PfEMP1	No	0.154
PFB0345c	serine repeat antigen 4	C1 (papain family)	MAL7P1.7	Plasmodium exported protein (PHISTb), unknown function, pseudogene	No	0.154
PFD0230c	dipeptidyl peptidase 3	C1 (papain family)	MAL7P1.119	rhoptry-associated leucine zipper-like protein 1	No	0.154
PFD0230c	dipeptidyl peptidase 3	C1 (papain family)	PF10_0345	merozoite surface protein 3	No	0.154
PFD0230c	dipeptidyl peptidase 3	C1 (papain family)	PF14_0409	conserved Plasmodium protein, unknown function	No	0.154
PFD0230c	dipeptidyl peptidase 3	C1 (papain family)	PF14_0678	exported protein 2	No	0.154
PF11_0177	deubiquinating/deneddylating enzyme	C12 (ubiquitin C-terminal hydrolase family)	PF08_0109	proteasome subunit alpha type 5, putative	No	0.431
PF11_0177	deubiquinating/deneddylating enzyme	C12 (ubiquitin C-terminal hydrolase family)	MAL13P1.343	proteasome regulatory subunit, putative	M67 (Poh1 protease)	0.413
PF11_0177	deubiquinating/deneddylating enzyme	C12 (ubiquitin C-terminal hydrolase family)	PFC0520w	26S proteasome regulatory subunit S14, putative	No	0.409
PF11_0177	deubiquinating/deneddylating enzyme	C12 (ubiquitin C-terminal hydrolase family)	PFB0260w	proteasome 26S regulatory subunit, putative	No	0.374
PF11_0177	deubiquinating/deneddylating enzyme	C12 (ubiquitin C-terminal hydrolase family)	PF14_0632	26S proteasome regulatory subunit, putative	No	0.192
PF11_0177	deubiquinating/deneddylating enzyme	C12 (ubiquitin C-terminal hydrolase family)	PF11_0303	26S proteasome regulatory subunit, putative	No	0.19
PF11_0177	deubiquinating/deneddylating enzyme	C12 (ubiquitin C-terminal hydrolase family)	PF10_0174	26s proteasome regulatory subunit p55, putative	No	0.188
PF11_0177	deubiquinating/deneddylating enzyme	C12 (ubiquitin C-terminal hydrolase family)	MAL13P1.190	proteasome regulatory subunit, putative	No	0.186
PF11_0177	deubiquinating/deneddylating enzyme	C12 (ubiquitin C-terminal hydrolase family)	PF14_0676	20S proteasome beta 4 subunit, putative	T1 (proteasome family)	0.152
PF11_0177	deubiquinating/deneddylating enzyme	C12 (ubiquitin C-terminal hydrolase family)	PFE0915c	proteasome subunit beta type 1, putative	T1 (proteasome family)	0.15
PF14_0576	ubiquitin carboxyl-terminal hydrolase isozyme L3	C12 (ubiquitin C-terminal hydrolase family)	PFL0585w	polyubiquitin	No	0.335
PF14_0576	ubiquitin carboxyl-terminal hydrolase isozyme L3	C12 (ubiquitin C-terminal hydrolase family)	PFF1335c	4-methyl-5(B-hydroxyethyl)-thiazol monophosphate biosynthesis enzyme	No	0.304
PF14_0576	ubiquitin carboxyl-terminal hydrolase isozyme L3	C12 (ubiquitin C-terminal hydrolase family)	PFF0155w	mitochondrial chaperone BCS1, putative	No	0.296
PF14_0576	ubiquitin carboxyl-terminal hydrolase isozyme L3	C12 (ubiquitin C-terminal hydrolase family)	MAL13P1.64	ubiquitin-like protein nedd8 homologue, putative	No	0.197
PF14_0576	ubiquitin carboxyl-terminal hydrolase isozyme L3	C12 (ubiquitin C-terminal hydrolase family)	PF13_0346	60S ribosomal protein L40/UBI, putative	No	0.192
PF14_0576	ubiquitin carboxyl-terminal hydrolase isozyme L3	C12 (ubiquitin C-terminal hydrolase family)	PF10_0155	enolase	No	0.182
PF11_0298	GPI8p transamidase	C13 (legumain family)	MAL13P1.210	sodium-dependent phosphate transporter	No	0.567
PF11_0298	GPI8p transamidase	C13 (legumain family)	PFL0540w	GPI mannosyltransferase I	No	0.547
PF11_0298	GPI8p transamidase	C13 (legumain family)	PFF0915w	N-acetylglucosamine transferase	No	0.532
PF11_0298	GPI8p transamidase	C13 (legumain family)	PFC0140c	N-ethylmaleimide sensitive fusion protein, putative	No	0.421
PF11_0298	GPI8p transamidase	C13 (legumain family)	PF13_0280	ER lumen protein retaining receptor	No	0.171
PF11_0298	GPI8p transamidase	C13 (legumain family)	PF11_0427	dolichol phosphate mannose synthase	No	0.152
PF13_0289	metacaspase 1, putative	C14 (caspase family)	PFL0585w	polyubiquitin	No	0.178
PF14_0363	metacaspase-like protein	C14 (caspase family)	MAL13P1.222	conserved Plasmodium protein, unknown function	No	0.154
MAL7P1.147	ubiquitin carboxyl-terminal hydrolase, putative	C19 (ubiquitin-specific protease family)	MAL13P1.132	micro-fibrillar-associated protein, putative	No	0.154
MAL7P1.147	ubiquitin carboxyl-terminal hydrolase, putative	C19 (ubiquitin-specific protease family)	MAL7P1.12	No,erythrocyte membrane-associated antigen	No	0.154
MAL7P1.147	ubiquitin carboxyl-terminal hydrolase, putative	C19 (ubiquitin-specific protease family)	PF07_0047	AAA family ATPase, CDC48 subfamily	No	0.154
MAL7P1.147	ubiquitin carboxyl-terminal hydrolase, putative	C19 (ubiquitin-specific protease family)	PF08_0035	conserved Plasmodium protein, unknown function	No	0.154
MAL7P1.147	ubiquitin carboxyl-terminal hydrolase, putative	C19 (ubiquitin-specific protease family)	PF13_0198	reticulocyte binding protein 2 homologue a	No	0.154
MAL7P1.147	ubiquitin carboxyl-terminal hydrolase, putative	C19 (ubiquitin-specific protease family)	PF14_0027	40S ribosomal protein S31/UBI, putative	No	0.154
MAL7P1.147	ubiquitin carboxyl-terminal hydrolase, putative	C19 (ubiquitin-specific protease family)	PFE1120w	conserved Plasmodium protein, unknown function	No	0.154
MAL7P1.147	ubiquitin carboxyl-terminal hydrolase, putative	C19 (ubiquitin-specific protease family)	PFF1440w	SET domain protein, putative	No	0.154
MAL7P1.147	ubiquitin carboxyl-terminal hydrolase, putative	C19 (ubiquitin-specific protease family)	PFL1705w	RNA binding protein, putative	No	0.154
PF13_0096	ubiquitin carboxyl-terminal hydrolase, putative	C19 (ubiquitin-specific protease family)	PFE0835w	ubiquitin carboxyl-terminal hydrolase 2, putative	C19 (ubiquitin-specific protease family)	0.91
PF13_0096	ubiquitin carboxyl-terminal hydrolase, putative	C19 (ubiquitin-specific protease family)	MAL13P1.338	U1 small nuclear ribonucleoprotein, putative	No	0.268
PF13_0096	ubiquitin carboxyl-terminal hydrolase, putative	C19 (ubiquitin-specific protease family)	PF10_0041	U5 small nuclear ribonuclear protein, putative	No	0.189
PFD0655c	ubiquitin carboxyl-terminal hydrolase a, putative	C19 (ubiquitin-specific protease family)	PFL0585w	polyubiquitin	No	0.159
PFD0655c	ubiquitin carboxyl-terminal hydrolase a, putative	C19 (ubiquitin-specific protease family)	PF14_0378	triosephosphate isomerase	No	0.155
PFD0655c	ubiquitin carboxyl-terminal hydrolase a, putative	C19 (ubiquitin-specific protease family)	PFF0430w	chaperone, putative	No	0.154
PFE0835w	ubiquitin carboxyl-terminal hydrolase 2, putative	C19 (ubiquitin-specific protease family)	MAL8P1.69	14-3-3 protein, putative	No	0.154
PFE0835w	ubiquitin carboxyl-terminal hydrolase 2, putative	C19 (ubiquitin-specific protease family)	PF14_0598	glyceraldehyde-3-phosphate dehydrogenase	No	0.154
PFE1355c	ubiquitin carboxyl-terminal hydrolase, putative	C19 (ubiquitin-specific protease family)	PFB0260w	proteasome 26S regulatory subunit, putative	No	0.421
PFE1355c	ubiquitin carboxyl-terminal hydrolase, putative	C19 (ubiquitin-specific protease family)	PF08_0109	proteasome subunit alpha type 5, putative	No	0.355
PFE1355c	ubiquitin carboxyl-terminal hydrolase, putative	C19 (ubiquitin-specific protease family)	PF11_0303	26S proteasome regulatory subunit, putative	No	0.348
PFE1355c	ubiquitin carboxyl-terminal hydrolase, putative	C19 (ubiquitin-specific protease family)	PFI0630w	proteasome regulatory subunit, putative	M67 (Poh1 protease)	0.348
PFE1355c	ubiquitin carboxyl-terminal hydrolase, putative	C19 (ubiquitin-specific protease family)	PF10_0174	26s proteasome regulatory subunit p55, putative	No	0.341
PFE1355c	ubiquitin carboxyl-terminal hydrolase, putative	C19 (ubiquitin-specific protease family)	MAL13P1.190	proteasome regulatory subunit, putative	No	0.34
PFE1355c	ubiquitin carboxyl-terminal hydrolase, putative	C19 (ubiquitin-specific protease family)	PFE0375w	cell differentiation protein rcd1, putative	No	0.304
PFE1355c	ubiquitin carboxyl-terminal hydrolase, putative	C19 (ubiquitin-specific protease family)	PF14_0632	26S proteasome regulatory subunit, putative	No	0.296
PFE1355c	ubiquitin carboxyl-terminal hydrolase, putative	C19 (ubiquitin-specific protease family)	PFL0585w	polyubiquitin	No	0.279
PFE1355c	ubiquitin carboxyl-terminal hydrolase, putative	C19 (ubiquitin-specific protease family)	PFC0520w	26S proteasome regulatory subunit S14, putative	No	0.258
PFE1355c	ubiquitin carboxyl-terminal hydrolase, putative	C19 (ubiquitin-specific protease family)	PF10_0081	26S proteasome regulatory subunit 4, putative	No	0.222
PFE1355c	ubiquitin carboxyl-terminal hydrolase, putative	C19 (ubiquitin-specific protease family)	PFD0665c	26S proteasome AAA-ATPase subunit RPT3, putative	No	0.211
PFE1355c	ubiquitin carboxyl-terminal hydrolase, putative	C19 (ubiquitin-specific protease family)	PFL2345c	tat-binding protein homolog	No	0.208
PFE1355c	ubiquitin carboxyl-terminal hydrolase, putative	C19 (ubiquitin-specific protease family)	PF11_0314	26S proteasome regulatory subunit 6a, putative	No	0.2
PFE1355c	ubiquitin carboxyl-terminal hydrolase, putative	C19 (ubiquitin-specific protease family)	PF13_0033	26S proteasome regulatory subunit, putative	No	0.198
PFE1355c	ubiquitin carboxyl-terminal hydrolase, putative	C19 (ubiquitin-specific protease family)	PF13_0063	26S proteasome regulatory subunit 7, putative	No	0.197
PFE1355c	ubiquitin carboxyl-terminal hydrolase, putative	C19 (ubiquitin-specific protease family)	PFL2460w	coronin	No	0.192
PFE1355c	ubiquitin carboxyl-terminal hydrolase, putative	C19 (ubiquitin-specific protease family)	PF07_0029	heat shock protein 90	No	0.175
PFE1355c	ubiquitin carboxyl-terminal hydrolase, putative	C19 (ubiquitin-specific protease family)	PFB0330c	serine repeat antigen 7	C1 (papain family)	0.154
PFI0225w	ubiquitin specific protease, putative	C19 (ubiquitin-specific protease family)	MAL7P1.167	conserved Plasmodium protein, unknown function	No	0.154
PFI0225w	ubiquitin specific protease, putative	C19 (ubiquitin-specific protease family)	MAL8P1.104	CAF1 family ribonuclease, putative	No	0.154
PFI0225w	ubiquitin specific protease, putative	C19 (ubiquitin-specific protease family)	MAL8P1.153	transcription factor with AP2 domain(s), putative	No	0.154
PFI0225w	ubiquitin specific protease, putative	C19 (ubiquitin-specific protease family)	PF08_0034	histone acetyltransferase GCN5	No	0.154
PFI0225w	ubiquitin specific protease, putative	C19 (ubiquitin-specific protease family)	PF08_0060	asparagine-rich antigen	No	0.154
PFI0225w	ubiquitin specific protease, putative	C19 (ubiquitin-specific protease family)	PF10_0075	transcription factor with AP2 domain(s), putative	No	0.154
PFI0225w	ubiquitin specific protease, putative	C19 (ubiquitin-specific protease family)	PF10_0223	conserved Plasmodium membrane protein, unknown function	No	0.154
PFI0225w	ubiquitin specific protease, putative	C19 (ubiquitin-specific protease family)	PF11_0241	conserved Plasmodium protein, unknown function	No	0.154
PFI0225w	ubiquitin specific protease, putative	C19 (ubiquitin-specific protease family)	PF11_0246	conserved Plasmodium protein, unknown function	No	0.154
PFI0225w	ubiquitin specific protease, putative	C19 (ubiquitin-specific protease family)	PF11_0433	conserved Plasmodium protein, unknown function	No	0.154
PFI0225w	ubiquitin specific protease, putative	C19 (ubiquitin-specific protease family)	PF13_0197	merozoite surface protein 7 precursor	No	0.154
PFI0225w	ubiquitin specific protease, putative	C19 (ubiquitin-specific protease family)	PF14_0315	conserved Plasmodium membrane protein, unknown function	No	0.154
PFI0225w	ubiquitin specific protease, putative	C19 (ubiquitin-specific protease family)	PF14_0673	RAP protein, putative		0.154
PFI0225w	ubiquitin specific protease, putative	C19 (ubiquitin-specific protease family)	PFA0410w	conserved Plasmodium protein, unknown function	No	0.154
PFI0225w	ubiquitin specific protease, putative	C19 (ubiquitin-specific protease family)	PFB0540w	conserved Plasmodium protein, unknown function	No	0.154
PFI0225w	ubiquitin specific protease, putative	C19 (ubiquitin-specific protease family)	PFB0935w	cytoadherence linked asexual protein 2	No	0.154
PFI0225w	ubiquitin specific protease, putative	C19 (ubiquitin-specific protease family)	PFE0130c	conserved Plasmodium protein, unknown function	No	0.154
PFI0225w	ubiquitin specific protease, putative	C19 (ubiquitin-specific protease family)	PFF0590c	homologue of human HSPC025	No	0.154
PFI0225w	ubiquitin specific protease, putative	C19 (ubiquitin-specific protease family)	PFF1365c	HECT-domain (ubiquitin-transferase), putative	No	0.154
PFI0225w	ubiquitin specific protease, putative	C19 (ubiquitin-specific protease family)	PFF1370w	protein kinase PK4	No	0.154
PFI0225w	ubiquitin specific protease, putative	C19 (ubiquitin-specific protease family)	PFF1440w	SET domain protein, putative	No	0.154
PFI0225w	ubiquitin specific protease, putative	C19 (ubiquitin-specific protease family)	PFF1470c	DNA polymerase epsilon, catalytic subunit a, putative	No	0.154
PFI0225w	ubiquitin specific protease, putative	C19 (ubiquitin-specific protease family)	PFI1155w	conserved Plasmodium protein, unknown function	No	0.154
PFI0225w	ubiquitin specific protease, putative	C19 (ubiquitin-specific protease family)	PFL0275w	conserved Plasmodium protein, unknown function	No	0.154
PFI0225w	ubiquitin specific protease, putative	C19 (ubiquitin-specific protease family)	PFL0350c	conserved Plasmodium protein, unknown function	No	0.154
MAL13P1.310	calpain	C2 (calpain family)	MAL7P1.155	zinc finger, C3HC4 type, putative	No	0.154
MAL13P1.310	calpain	C2 (calpain family)	PF13_0045	40S ribosomal protein S27, putative	No	0.154
MAL13P1.310	calpain	C2 (calpain family)	PFC0760c	conserved Plasmodium protein, unknown function	No	0.154
MAL13P1.310	calpain	C2 (calpain family)	PFE1590w	early transcribed membrane protein 5	No	0.154
PFL1635w	Ulp1 protease, putative	C48 (Ulp1endopeptidase family)	PFL0355c	small subunit rRNA processing factor, putative	No	0.154
MAL8P1.113	peptidase family C50, putative	C50 (separase family)	MAL13P1.295	conserved Plasmodium protein, unknown function	No	0.154
MAL8P1.113	peptidase family C50, putative	C50 (separase family)	PFC0265c	conserved Plasmodium protein, unknown function	No	0.154
MAL13P1.56	M1-family alanyl aminopeptidase	M1 (aminopeptidase N family)	PFI0920c	dihydrouridine synthase, putative	No	0.646
MAL13P1.56	M1-family alanyl aminopeptidase	M1 (aminopeptidase N family)	PFF0160c	dihydroorotate dehydrogenase, mitochondrial precursor	No	0.618
MAL13P1.56	M1-family alanyl aminopeptidase	M1 (aminopeptidase N family)	PF14_0597	cytochrome c1 precursor, putative	No	0.587
MAL13P1.56	M1-family alanyl aminopeptidase	M1 (aminopeptidase N family)	PFE0350c	60S ribosomal protein L4, putative	No	0.485
MAL13P1.56	M1-family alanyl aminopeptidase	M1 (aminopeptidase N family)	PF13_0021	small heat shock protein, putative	No	0.468
MAL13P1.56	M1-family alanyl aminopeptidase	M1 (aminopeptidase N family)	PF13_0014	40S ribosomal protein S7, putative	No	0.427
MAL13P1.56	M1-family alanyl aminopeptidase	M1 (aminopeptidase N family)	PF14_0357	succinyl CoA ligase, putative	No	0.408
MAL13P1.56	M1-family alanyl aminopeptidase	M1 (aminopeptidase N family)	PF13_0350	signal recognition particle receptor alpha subunit	No	0.399
MAL13P1.56	M1-family alanyl aminopeptidase	M1 (aminopeptidase N family)	PF14_0373	ubiquinol-cytochrome c reductase iron-sulfur subunit, putative	No	0.39
MAL13P1.56	M1-family alanyl aminopeptidase	M1 (aminopeptidase N family)	PFL0590c	non-SERCA-type Ca2 -transporting P-ATPase	No	0.356
MAL13P1.56	M1-family alanyl aminopeptidase	M1 (aminopeptidase N family)	PF14_0231	60S ribosomal protein L7-3, putative	No	0.335
MAL13P1.56	M1-family alanyl aminopeptidase	M1 (aminopeptidase N family)	MAL13P1.281	glutamate--tRNA ligase, putative	No	0.331
MAL13P1.56	M1-family alanyl aminopeptidase	M1 (aminopeptidase N family)	PF10_0187	60S ribosomal protein L30e, putative	No	0.323
MAL13P1.56	M1-family alanyl aminopeptidase	M1 (aminopeptidase N family)	PFC0200w	60S ribosomal protein L44, putative	No	0.315
MAL13P1.56	M1-family alanyl aminopeptidase	M1 (aminopeptidase N family)	PF11_0454	40S ribosomal protein S21e, putative	No	0.313
MAL13P1.56	M1-family alanyl aminopeptidase	M1 (aminopeptidase N family)	PFI0525w	nucleotide binding protein, putative	No	0.312
MAL13P1.56	M1-family alanyl aminopeptidase	M1 (aminopeptidase N family)	PFI1260c	histone deacetylase	No	0.312
MAL13P1.56	M1-family alanyl aminopeptidase	M1 (aminopeptidase N family)	PF14_0391	60S ribosomal protein L1, putative	No	0.307
MAL13P1.56	M1-family alanyl aminopeptidase	M1 (aminopeptidase N family)	PF11_0303	26S proteasome regulatory subunit, putative	No	0.303
MAL13P1.56	M1-family alanyl aminopeptidase	M1 (aminopeptidase N family)	PF10_0121	hypoxanthine-guanine phosphoribosyltransferase	No	0.296
MAL13P1.56	M1-family alanyl aminopeptidase	M1 (aminopeptidase N family)	PF07_0080	40S ribosomal protein S10, putative	No	0.288
MAL13P1.56	M1-family alanyl aminopeptidase	M1 (aminopeptidase N family)	PFE0810c	40S ribosomal protein S14, putative	No	0.288
MAL13P1.56	M1-family alanyl aminopeptidase	M1 (aminopeptidase N family)	PFE1050w	adenosylhomocysteinase,S-adenosyl-L-homocysteine hydrolase	No	0.288
MAL13P1.56	M1-family alanyl aminopeptidase	M1 (aminopeptidase N family)	MAL7P1.20	peptide chain release factor, putative	No	0.286
MAL13P1.56	M1-family alanyl aminopeptidase	M1 (aminopeptidase N family)	MAL13P1.167	signal peptidase 21 kDa subunit	S26 (signal peptidase I family)	0.283
MAL13P1.56	M1-family alanyl aminopeptidase	M1 (aminopeptidase N family)	PFE1140c	G10 protein, putative	No	0.282
MAL13P1.56	M1-family alanyl aminopeptidase	M1 (aminopeptidase N family)	PFL0670c	bifunctional aminoacyl-tRNA synthetase, putative	No	0.282
MAL13P1.56	M1-family alanyl aminopeptidase	M1 (aminopeptidase N family)	PFC0300c	60S ribosomal protein L7, putative	No	0.274
MAL13P1.56	M1-family alanyl aminopeptidase	M1 (aminopeptidase N family)	PFE0850c	60S ribosomal protein L12, putative	No	0.274
MAL13P1.56	M1-family alanyl aminopeptidase	M1 (aminopeptidase N family)	MAL7P1.122	GTP binding protein, putative	No	0.266
MAL13P1.56	M1-family alanyl aminopeptidase	M1 (aminopeptidase N family)	PF14_0151	RNA-binding protein Nova-1, putative	No	0.266
MAL13P1.56	M1-family alanyl aminopeptidase	M1 (aminopeptidase N family)	PFC0535w	60S ribosomal protein L26, putative	No	0.26
MAL13P1.56	M1-family alanyl aminopeptidase	M1 (aminopeptidase N family)	PFC0290w	40S ribosomal protein S23, putative	No	0.259
MAL13P1.56	M1-family alanyl aminopeptidase	M1 (aminopeptidase N family)	PFB0200c	aspartate aminotransferase	No	0.257
MAL13P1.56	M1-family alanyl aminopeptidase	M1 (aminopeptidase N family)	PFE1005w	40S ribosomal protein S9, putative	No	0.256
MAL13P1.56	M1-family alanyl aminopeptidase	M1 (aminopeptidase N family)	PFB0525w	asparagine-tRNA ligase, putative	No	0.251
MAL13P1.56	M1-family alanyl aminopeptidase	M1 (aminopeptidase N family)	PFC0400w	60S acidic ribosomal protein P2, putative	No	0.25
MAL13P1.56	M1-family alanyl aminopeptidase	M1 (aminopeptidase N family)	PF14_0697	dihydroorotase, putative	No	0.248
MAL13P1.56	M1-family alanyl aminopeptidase	M1 (aminopeptidase N family)	PFE0915c	proteasome subunit beta type 1, putative	T1 (proteasome family)	0.247
MAL13P1.56	M1-family alanyl aminopeptidase	M1 (aminopeptidase N family)	PF10_0043	60S ribosomal protein L13, putative	No	0.24
MAL13P1.56	M1-family alanyl aminopeptidase	M1 (aminopeptidase N family)	PFD0895c	Bet3 transport protein, putative	No	0.24
MAL13P1.56	M1-family alanyl aminopeptidase	M1 (aminopeptidase N family)	MAL13P1.299	conserved protein, unknown function	No	0.238
MAL13P1.56	M1-family alanyl aminopeptidase	M1 (aminopeptidase N family)	PFA0145c	aspartyl-tRNA synthetase	No	0.236
MAL13P1.56	M1-family alanyl aminopeptidase	M1 (aminopeptidase N family)	PFC1020c	40S ribosomal protein S3A, putative	No	0.236
MAL13P1.56	M1-family alanyl aminopeptidase	M1 (aminopeptidase N family)	PFI0190w	60S ribosomal protein L32, putative	No	0.235
MAL13P1.56	M1-family alanyl aminopeptidase	M1 (aminopeptidase N family)	PF13_0214	elongation factor 1-gamma, putative	No	0.234
MAL13P1.56	M1-family alanyl aminopeptidase	M1 (aminopeptidase N family)	PFE1360c	methionine aminopeptidase 1a, putative	M24 (methionyl aminopeptidase 1)	0.232
MAL13P1.56	M1-family alanyl aminopeptidase	M1 (aminopeptidase N family)	PF11_0065	40S ribosomal protein S4, putative	No	0.227
MAL13P1.56	M1-family alanyl aminopeptidase	M1 (aminopeptidase N family)	PFC0375c	U2 snRNP spliceosome subunit, putative	No	0.226
MAL13P1.56	M1-family alanyl aminopeptidase	M1 (aminopeptidase N family)	PF13_0227	vacuolar ATP synthase subunit d, putative	No	0.214
MAL13P1.56	M1-family alanyl aminopeptidase	M1 (aminopeptidase N family)	PF11_0359	coatomer delta subunit, putative	No	0.208
MAL13P1.56	M1-family alanyl aminopeptidase	M1 (aminopeptidase N family)	PFB0455w	60S ribosomal protein L37ae, putative	No	0.208
MAL13P1.56	M1-family alanyl aminopeptidase	M1 (aminopeptidase N family)	PF08_0039	60S ribosomal protein L22, putative	No	0.205
MAL13P1.56	M1-family alanyl aminopeptidase	M1 (aminopeptidase N family)	PF14_0627	40S ribosomal protein S3, putative	No	0.204
MAL13P1.56	M1-family alanyl aminopeptidase	M1 (aminopeptidase N family)	PF11_0447	translation initiation factor eIF-1A, putative	No	0.201
MAL13P1.56	M1-family alanyl aminopeptidase	M1 (aminopeptidase N family)	PF14_0241	basic transcription factor 3b, putative	No	0.199
MAL13P1.56	M1-family alanyl aminopeptidase	M1 (aminopeptidase N family)	PF11_0051	phenylalanyl-tRNA synthetase beta chain, putative	No	0.197
MAL13P1.56	M1-family alanyl aminopeptidase	M1 (aminopeptidase N family)	PFE1030c	phosphomethylpyrimidine kinase, putative	No	0.192
MAL13P1.56	M1-family alanyl aminopeptidase	M1 (aminopeptidase N family)	PF14_0541	V-type H( )-translocating pyrophosphatase, putative	No	0.19
MAL13P1.56	M1-family alanyl aminopeptidase	M1 (aminopeptidase N family)	MAL7P1.24	large ribosomal subunit processing protein, putative	No	0.187
MAL13P1.56	M1-family alanyl aminopeptidase	M1 (aminopeptidase N family)	PF14_0296	60S ribosomal protein L14, putative	No	0.186
MAL13P1.56	M1-family alanyl aminopeptidase	M1 (aminopeptidase N family)	PFI1325w	CS domain protein, putative	No	0.186
MAL13P1.56	M1-family alanyl aminopeptidase	M1 (aminopeptidase N family)	PFD0745c	nonclathrin coat protein zeta2-cop-related protein, putative	No	0.184
MAL13P1.56	M1-family alanyl aminopeptidase	M1 (aminopeptidase N family)	PFC0870w	elongation factor 1 (EF-1), putative	No	0.181
MAL13P1.56	M1-family alanyl aminopeptidase	M1 (aminopeptidase N family)	PFL1920c	hydroxyethylthiazole kinase, putative	No	0.181
MAL13P1.56	M1-family alanyl aminopeptidase	M1 (aminopeptidase N family)	PFF0650w	apicoplast ribosomal protein L18 precursor, putative	No	0.18
MAL13P1.56	M1-family alanyl aminopeptidase	M1 (aminopeptidase N family)	MAL13P1.221	aspartate carbamoyltransferase	No	0.178
MAL13P1.56	M1-family alanyl aminopeptidase	M1 (aminopeptidase N family)	PFL1550w	lipoamide dehydrogenase	No	0.178
MAL13P1.56	M1-family alanyl aminopeptidase	M1 (aminopeptidase N family)	PF14_0508	pyridine nucleotide transhydrogenase, putative	No	0.176
MAL13P1.56	M1-family alanyl aminopeptidase	M1 (aminopeptidase N family)	PFC0295c	40S ribosomal protein S12, putative	No	0.175
MAL13P1.56	M1-family alanyl aminopeptidase	M1 (aminopeptidase N family)	PFL2055w	40S ribosomal protein S17, putative	No	0.174
MAL13P1.56	M1-family alanyl aminopeptidase	M1 (aminopeptidase N family)	PF14_0295	ATP-specific succinyl-CoA synthetase beta subunit, putative	No	0.172
MAL13P1.56	M1-family alanyl aminopeptidase	M1 (aminopeptidase N family)	PFL0460w	lsm7 homologue, putative	No	0.172
MAL13P1.56	M1-family alanyl aminopeptidase	M1 (aminopeptidase N family)	PF11_0412	vacuolar ATP synthase subunit f, putative	No	0.171
MAL13P1.56	M1-family alanyl aminopeptidase	M1 (aminopeptidase N family)	PFC0310c	ATP-dependent Clp protease proteolytic subunit	S14 (ClpP endopeptidase family)	0.169
MAL13P1.56	M1-family alanyl aminopeptidase	M1 (aminopeptidase N family)	PF08_0076	40S ribosomal protein S16, putative	No	0.165
MAL13P1.56	M1-family alanyl aminopeptidase	M1 (aminopeptidase N family)	PF13_0140	dihydrofolate synthase/folylpolyglutamate synthase	No	0.161
MAL13P1.56	M1-family alanyl aminopeptidase	M1 (aminopeptidase N family)	PF14_0520	6-phosphogluconate dehydrogenase, decarboxylating, putative	No	0.161
MAL13P1.56	M1-family alanyl aminopeptidase	M1 (aminopeptidase N family)	MAL13P1.343	proteasome regulatory subunit, putative	M67 (Poh1 protease)	0.159
MAL13P1.56	M1-family alanyl aminopeptidase	M1 (aminopeptidase N family)	PF13_0229	aconitase	No	0.156
MAL13P1.56	M1-family alanyl aminopeptidase	M1 (aminopeptidase N family)	PF11_0202	clathrin coat assembly protein, putative	No	0.155
MAL13P1.56	M1-family alanyl aminopeptidase	M1 (aminopeptidase N family)	PF10_0186	conserved Plasmodium protein, unknown function	No	0.154
MAL13P1.56	M1-family alanyl aminopeptidase	M1 (aminopeptidase N family)	PF11_0313	60S ribosomal protein P0	No	0.154
MAL13P1.56	M1-family alanyl aminopeptidase	M1 (aminopeptidase N family)	PF14_0378	triosephosphate isomerase	No	0.154
MAL13P1.56	M1-family alanyl aminopeptidase	M1 (aminopeptidase N family)	PFE0750c	RNA recognition motif, putative	No	0.154
MAL13P1.56	M1-family alanyl aminopeptidase	M1 (aminopeptidase N family)	PFI0875w	heat shock protein 70	No	0.154
MAL13P1.56	M1-family alanyl aminopeptidase	M1 (aminopeptidase N family)	PFI0975c	conserved Plasmodium protein, unknown function	No	0.154
MAL13P1.56	M1-family alanyl aminopeptidase	M1 (aminopeptidase N family)	MAL13P1.231	Sec61 alpha subunit, PfSec61	No	0.153
MAL13P1.56	M1-family alanyl aminopeptidase	M1 (aminopeptidase N family)	PFL1830w	ubiquitin-like protein, putative	No	0.153
MAL13P1.56	M1-family alanyl aminopeptidase	M1 (aminopeptidase N family)	PF13_0316	40S ribosomal protein S13, putative	No	0.152
MAL13P1.56	M1-family alanyl aminopeptidase	M1 (aminopeptidase N family)	PFA0450c	mRNA cleavage factor-like protein, putative	No	0.152
MAL13P1.56	M1-family alanyl aminopeptidase	M1 (aminopeptidase N family)	PFD0300c	vacuolar ATP synthase subunit b	No	0.152
MAL13P1.56	M1-family alanyl aminopeptidase	M1 (aminopeptidase N family)	PFE1155c	mitochondrial processing peptidase alpha subunit, putative	M16 (pitrilysin family)	0.152
MAL13P1.56	M1-family alanyl aminopeptidase	M1 (aminopeptidase N family)	PF08_0031	oxoglutarate/malate translocator protein, putative	No	0.151
MAL13P1.56	M1-family alanyl aminopeptidase	M1 (aminopeptidase N family)	PFE0185c	60S ribosomal protein L31, putative	No	0.151
PF11_0189	insulinase, putative	M16 (pitrilysin family)	PF11_0506	antigen 332, DBL-like protein	No	0.154
PF13_0322	falcilysin	M16 (pitrilysin family)	PFB0385w	acyl carrier protein	No	0.281
PF13_0322	falcilysin	M16 (pitrilysin family)	PF11_0095	D-tyrosyl-tRNA(Tyr) deacylase, putative	No	0.245
PF13_0322	falcilysin	M16 (pitrilysin family)	PF10_0114	DNA repair protein RAD23, putative	No	0.154
PF13_0322	falcilysin	M16 (pitrilysin family)	PFC0370w	conserved Plasmodium protein, unknown function	No	0.154
PF13_0322	falcilysin	M16 (pitrilysin family)	PFE0570w	RNA pseudouridylate synthase, putative	No	0.154
PFE1155c	mitochondrial processing peptidase alpha subunit, putative	M16 (pitrilysin family)	PFI1625c	organelle processing peptidase, putative	M16 (pitrilysin family)	0.699
PFE1155c	mitochondrial processing peptidase alpha subunit, putative	M16 (pitrilysin family)	PF14_0597	cytochrome c1 precursor, putative	No	0.529
PFE1155c	mitochondrial processing peptidase alpha subunit, putative	M16 (pitrilysin family)	PF14_0373	ubiquinol-cytochrome c reductase iron-sulfur subunit, putative	No	0.322
PFE1155c	mitochondrial processing peptidase alpha subunit, putative	M16 (pitrilysin family)	PFL0630w	iron-sulfur subunit of succinate dehydrogenase	No	0.303
PFE1155c	mitochondrial processing peptidase alpha subunit, putative	M16 (pitrilysin family)	PF10_0087	diphthine synthase	No	0.293
PFE1155c	mitochondrial processing peptidase alpha subunit, putative	M16 (pitrilysin family)	PF14_0038	cytochrome c, putative	No	0.247
PFE1155c	mitochondrial processing peptidase alpha subunit, putative	M16 (pitrilysin family)	PFA0145c	aspartyl-tRNA synthetase	No	0.207
PFE1155c	mitochondrial processing peptidase alpha subunit, putative	M16 (pitrilysin family)	PF14_0295	ATP-specific succinyl-CoA synthetase beta subunit, putative	No	0.168
PFE1155c	mitochondrial processing peptidase alpha subunit, putative	M16 (pitrilysin family)	PF14_0288	cytochrome c oxidase subunit II precursor, putative	No	0.152
PFI1625c	organelle processing peptidase, putative	M16 (pitrilysin family)	PF14_0597	cytochrome c1 precursor, putative	No	0.899
PFI1625c	organelle processing peptidase, putative	M16 (pitrilysin family)	PF11_0282	deoxyuridine 5'-triphosphate nucleotidohydrolase	No	0.767
PFI1625c	organelle processing peptidase, putative	M16 (pitrilysin family)	PF14_0373	ubiquinol-cytochrome c reductase iron-sulfur subunit, putative	No	0.764
PFI1625c	organelle processing peptidase, putative	M16 (pitrilysin family)	PFL0630w	iron-sulfur subunit of succinate dehydrogenase	No	0.747
PFI1625c	organelle processing peptidase, putative	M16 (pitrilysin family)	PF14_0288	cytochrome c oxidase subunit II precursor, putative	No	0.705
PFI1625c	organelle processing peptidase, putative	M16 (pitrilysin family)	PF10_0334	flavoprotein subunit of succinate dehydrogenase	No	0.675
PFI1625c	organelle processing peptidase, putative	M16 (pitrilysin family)	PF11_0072	apicoplast ribosomal protein S15 precursor, putative	No	0.658
PFI1625c	organelle processing peptidase, putative	M16 (pitrilysin family)	PFI0355c	ATP-dependent heat shock protein, putative	No	0.629
PFI1625c	organelle processing peptidase, putative	M16 (pitrilysin family)	PF14_0038	cytochrome c, putative	No	0.614
PFI1625c	organelle processing peptidase, putative	M16 (pitrilysin family)	PFB0385w	acyl carrier protein	No	0.611
PFI1625c	organelle processing peptidase, putative	M16 (pitrilysin family)	PF13_0061	ATP synthase gamma chain, mitochondrial precursor, putative	No	0.576
PFI1625c	organelle processing peptidase, putative	M16 (pitrilysin family)	PF14_0066	radical SAM protein, putative	No	0.531
PFI1625c	organelle processing peptidase, putative	M16 (pitrilysin family)	PF10_0087	diphthine synthase	No	0.508
PFI1625c	organelle processing peptidase, putative	M16 (pitrilysin family)	PFF0160c	dihydroorotate dehydrogenase, mitochondrial precursor	No	0.508
PFI1625c	organelle processing peptidase, putative	M16 (pitrilysin family)	PF08_0071	Fe-superoxide dismutase	No	0.5
PFI1625c	organelle processing peptidase, putative	M16 (pitrilysin family)	PF10_0369	DNA repair helicase rad25, putative	No	0.483
PFI1625c	organelle processing peptidase, putative	M16 (pitrilysin family)	PFB0795w	ATP synthase F1, alpha subunit, putative	No	0.476
PFI1625c	organelle processing peptidase, putative	M16 (pitrilysin family)	PFD0515w	exosome rRNA processing protein, putative	No	0.454
PFI1625c	organelle processing peptidase, putative	M16 (pitrilysin family)	PF10_0175	tRNA pseudouridine synthase, putative	No	0.426
PFI1625c	organelle processing peptidase, putative	M16 (pitrilysin family)	PF14_0721	cytochrome c oxidase assembly protein, putative	No	0.407
PFI1625c	organelle processing peptidase, putative	M16 (pitrilysin family)	PFD0355c	peptidyl-tRNA hydrolase PTH2, putative	No	0.379
PFI1625c	organelle processing peptidase, putative	M16 (pitrilysin family)	MAL13P1.289	mitotic control protein dis3 homologue, putative	No	0.352
PFI1625c	organelle processing peptidase, putative	M16 (pitrilysin family)	PFF1300w	pyruvate kinase	No	0.328
PFI1625c	organelle processing peptidase, putative	M16 (pitrilysin family)	MAL13P1.47	mitochondrial ATP synthase delta subunit, putative	No	0.317
PFI1625c	organelle processing peptidase, putative	M16 (pitrilysin family)	PF14_0341	glucose-6-phosphate isomerase	No	0.313
PFI1625c	organelle processing peptidase, putative	M16 (pitrilysin family)	PF11_0447	translation initiation factor eIF-1A, putative	No	0.307
PFI1625c	organelle processing peptidase, putative	M16 (pitrilysin family)	PF14_0086	tRNA-dihydrouridine synthase, putative	No	0.307
PFI1625c	organelle processing peptidase, putative	M16 (pitrilysin family)	PF10_0149	cysteinyl-tRNA synthetase, putative	No	0.302
PFI1625c	organelle processing peptidase, putative	M16 (pitrilysin family)	PFI1020c	inosine-5'-monophosphate dehydrogenase	No	0.293
PFI1625c	organelle processing peptidase, putative	M16 (pitrilysin family)	PF13_0066	malonyl CoA-acyl carrier protein transacylase precursor	No	0.288
PFI1625c	organelle processing peptidase, putative	M16 (pitrilysin family)	PFI0965w	pyridoxal 5'-phosphate dependent enzyme class III, putative	No	0.283
PFI1625c	organelle processing peptidase, putative	M16 (pitrilysin family)	PFF1335c	4-methyl-5(B-hydroxyethyl)-thiazol monophosphate biosynthesis enzyme	No	0.279
PFI1625c	organelle processing peptidase, putative	M16 (pitrilysin family)	PFE0545c	translationally controlled tumor protein homolog, putative	No	0.277
PFI1625c	organelle processing peptidase, putative	M16 (pitrilysin family)	PFF0345w	translation initiation factor IF-2, putative	No	0.275
PFI1625c	organelle processing peptidase, putative	M16 (pitrilysin family)	PF14_0174	pseudouridine synthase, putative	No	0.273
PFI1625c	organelle processing peptidase, putative	M16 (pitrilysin family)	PFL2230c	conserved Plasmodium protein, unknown function	No	0.268
PFI1625c	organelle processing peptidase, putative	M16 (pitrilysin family)	PF10_0038	40S ribosomal protein S20e, putative	No	0.266
PFI1625c	organelle processing peptidase, putative	M16 (pitrilysin family)	PF11_0260	60S ribosomal protein L35, putative	No	0.26
PFI1625c	organelle processing peptidase, putative	M16 (pitrilysin family)	PFB0885w	40S ribosomal protein S30, putative	No	0.26
PFI1625c	organelle processing peptidase, putative	M16 (pitrilysin family)	PFI1650w	DNA excision-repair helicase, putative	No	0.257
PFI1625c	organelle processing peptidase, putative	M16 (pitrilysin family)	PFC0775w	40S ribosomal protein S11, putative	No	0.254
PFI1625c	organelle processing peptidase, putative	M16 (pitrilysin family)	PFC0535w	60S ribosomal protein L26, putative	No	0.249
PFI1625c	organelle processing peptidase, putative	M16 (pitrilysin family)	PF14_0627	40S ribosomal protein S3, putative	No	0.247
PFI1625c	organelle processing peptidase, putative	M16 (pitrilysin family)	PF14_0641	1-deoxy-D-xylulose 5-phosphate reductoisomerase	No	0.237
PFI1625c	organelle processing peptidase, putative	M16 (pitrilysin family)	PF10_0187	60S ribosomal protein L30e, putative	No	0.233
PFI1625c	organelle processing peptidase, putative	M16 (pitrilysin family)	PF14_0425	fructose-bisphosphate aldolase	No	0.228
PFI1625c	organelle processing peptidase, putative	M16 (pitrilysin family)	PFI1670c	vacuolar ATP synthase subunit e, putative	No	0.228
PFI1625c	organelle processing peptidase, putative	M16 (pitrilysin family)	MAL13P1.204	exoribonuclease PH, putative	No	0.22
PFI1625c	organelle processing peptidase, putative	M16 (pitrilysin family)	PF11_0270	threonine -- tRNA ligase, putative	No	0.216
PFI1625c	organelle processing peptidase, putative	M16 (pitrilysin family)	PF14_0486	elongation factor 2	No	0.216
PFI1625c	organelle processing peptidase, putative	M16 (pitrilysin family)	PFL0900c	arginyl-tRNA synthetase, putative	No	0.216
PFI1625c	organelle processing peptidase, putative	M16 (pitrilysin family)	PFF1130c	superoxide dismutase	No	0.214
PFI1625c	organelle processing peptidase, putative	M16 (pitrilysin family)	PF14_0359	HSP40, subfamily A, putative	No	0.211
PFI1625c	organelle processing peptidase, putative	M16 (pitrilysin family)	PF11_0313	60S ribosomal protein P0	No	0.208
PFI1625c	organelle processing peptidase, putative	M16 (pitrilysin family)	PF11_0097	succinyl-CoA synthetase alpha subunit, putative	No	0.204
PFI1625c	organelle processing peptidase, putative	M16 (pitrilysin family)	PFE0850c	60S ribosomal protein L12, putative	No	0.202
PFI1625c	organelle processing peptidase, putative	M16 (pitrilysin family)	PF13_0268	60S ribosomal protein L17, putative	No	0.199
PFI1625c	organelle processing peptidase, putative	M16 (pitrilysin family)	PF14_0378	triosephosphate isomerase	No	0.199
PFI1625c	organelle processing peptidase, putative	M16 (pitrilysin family)	MAL8P1.22	dehydrodolichyl diphosphate synthetase, putative	No	0.189
PFI1625c	organelle processing peptidase, putative	M16 (pitrilysin family)	PF14_0441	pyruvate dehydrogenase E1 beta subunit	No	0.188
PFI1625c	organelle processing peptidase, putative	M16 (pitrilysin family)	PF13_0045	40S ribosomal protein S27, putative	No	0.184
PFI1625c	organelle processing peptidase, putative	M16 (pitrilysin family)	PF10_0272	60S ribosomal protein L3, putative	No	0.183
PFI1625c	organelle processing peptidase, putative	M16 (pitrilysin family)	PF08_0019	receptor for activated c kinase	No	0.18
PFI1625c	organelle processing peptidase, putative	M16 (pitrilysin family)	PF11_0438	60S ribosomal protein L35ae, putative	No	0.18
PFI1625c	organelle processing peptidase, putative	M16 (pitrilysin family)	PFI1105w	phosphoglycerate kinase	No	0.173
PFI1625c	organelle processing peptidase, putative	M16 (pitrilysin family)	PF14_0295	ATP-specific succinyl-CoA synthetase beta subunit, putative	No	0.169
PFI1625c	organelle processing peptidase, putative	M16 (pitrilysin family)	PF14_0296	60S ribosomal protein L14, putative	No	0.168
PFI1625c	organelle processing peptidase, putative	M16 (pitrilysin family)	PFI1125c	beta-ketoacyl-acyl carrier protein reductase	No	0.168
PFI1625c	organelle processing peptidase, putative	M16 (pitrilysin family)	PF14_0455	multidrug resistance protein 2 (heavy metal transport family)	No	0.167
PFI1625c	organelle processing peptidase, putative	M16 (pitrilysin family)	PF13_0014	40S ribosomal protein S7, putative	No	0.165
PFI1625c	organelle processing peptidase, putative	M16 (pitrilysin family)	PF08_0006	prohibitin, putative	No	0.164
PFI1625c	organelle processing peptidase, putative	M16 (pitrilysin family)	PF08_0076	40S ribosomal protein S16, putative	No	0.16
PFI1625c	organelle processing peptidase, putative	M16 (pitrilysin family)	PFL1725w	ATP synthase beta chain, mitochondrial precursor, putative	No	0.16
PFI1625c	organelle processing peptidase, putative	M16 (pitrilysin family)	PF10_0264	40S ribosomal protein S2B, putative	No	0.153
PFI1625c	organelle processing peptidase, putative	M16 (pitrilysin family)	PFE0970w	cytochrome c oxidase assembly protein (heme A: farnesyltransferase), putative	No	0.151
PF14_0439	M17 leucyl aminopeptidase	M17 (leucyl aminopeptidase family)	PF14_0589	valine-tRNA ligase, putative	No	0.701
PF14_0439	M17 leucyl aminopeptidase	M17 (leucyl aminopeptidase family)	PF13_0349	nucleoside diphosphate kinase	No	0.684
PF14_0439	M17 leucyl aminopeptidase	M17 (leucyl aminopeptidase family)	MAL7P1.122	GTP binding protein, putative	No	0.662
PF14_0439	M17 leucyl aminopeptidase	M17 (leucyl aminopeptidase family)	PF14_0520	6-phosphogluconate dehydrogenase, decarboxylating, putative	No	0.58
PF14_0439	M17 leucyl aminopeptidase	M17 (leucyl aminopeptidase family)	PFD0600c	mitochondrial ribosomal protein S12 precursor, putative	No	0.544
PF14_0439	M17 leucyl aminopeptidase	M17 (leucyl aminopeptidase family)	PF14_0066	radical SAM protein, putative	No	0.494
PF14_0439	M17 leucyl aminopeptidase	M17 (leucyl aminopeptidase family)	PFL1550w	lipoamide dehydrogenase	No	0.484
PF14_0439	M17 leucyl aminopeptidase	M17 (leucyl aminopeptidase family)	PFI1420w	guanylate kinase	No	0.481
PF14_0439	M17 leucyl aminopeptidase	M17 (leucyl aminopeptidase family)	PF14_0114	GTP binding protein, putative	No	0.444
PF14_0439	M17 leucyl aminopeptidase	M17 (leucyl aminopeptidase family)	PF14_0341	glucose-6-phosphate isomerase	No	0.435
PF14_0439	M17 leucyl aminopeptidase	M17 (leucyl aminopeptidase family)	PF14_0156	small subunit rRNA dimethylase, putative	No	0.424
PF14_0439	M17 leucyl aminopeptidase	M17 (leucyl aminopeptidase family)	PF14_0511	glucose-6-phosphate dehydrogenase-6-phosphogluconolactonase	No	0.417
PF14_0439	M17 leucyl aminopeptidase	M17 (leucyl aminopeptidase family)	PF10_0153	heat shock protein 60	No	0.41
PF14_0439	M17 leucyl aminopeptidase	M17 (leucyl aminopeptidase family)	PF13_0287	adenylosuccinate synthetase	No	0.391
PF14_0439	M17 leucyl aminopeptidase	M17 (leucyl aminopeptidase family)	PFI1110w	glutamine synthetase, putative	No	0.388
PF14_0439	M17 leucyl aminopeptidase	M17 (leucyl aminopeptidase family)	PF10_0123	GMP synthetase	No	0.384
PF14_0439	M17 leucyl aminopeptidase	M17 (leucyl aminopeptidase family)	MAL13P1.221	aspartate carbamoyltransferase	No	0.381
PF14_0439	M17 leucyl aminopeptidase	M17 (leucyl aminopeptidase family)	PF07_0088	40S ribosomal protein S10, putative	No	0.374
PF14_0439	M17 leucyl aminopeptidase	M17 (leucyl aminopeptidase family)	PFL1720w	serine hydroxymethyltransferase	No	0.374
PF14_0439	M17 leucyl aminopeptidase	M17 (leucyl aminopeptidase family)	PFD0311w	cytosolic glyoxalase II	No	0.365
PF14_0439	M17 leucyl aminopeptidase	M17 (leucyl aminopeptidase family)	PFC0225c	elongation factor (EF-TS), putative	No	0.347
PF14_0439	M17 leucyl aminopeptidase	M17 (leucyl aminopeptidase family)	PFB0200c	aspartate aminotransferase	No	0.343
PF14_0439	M17 leucyl aminopeptidase	M17 (leucyl aminopeptidase family)	PFI1020c	inosine-5'-monophosphate dehydrogenase	No	0.336
PF14_0439	M17 leucyl aminopeptidase	M17 (leucyl aminopeptidase family)	PF10_0086	adenylate kinase	No	0.335
PF14_0439	M17 leucyl aminopeptidase	M17 (leucyl aminopeptidase family)	PF13_0143	phosphoribosylpyrophosphate synthetase	No	0.333
PF14_0439	M17 leucyl aminopeptidase	M17 (leucyl aminopeptidase family)	PF13_0044	carbamoyl phosphate synthetase	No	0.332
PF14_0439	M17 leucyl aminopeptidase	M17 (leucyl aminopeptidase family)	PF14_0038	cytochrome c, putative	No	0.33
PF14_0439	M17 leucyl aminopeptidase	M17 (leucyl aminopeptidase family)	MAL13P1.56	M1-family alanyl aminopeptidase	M1 (aminopeptidase N family)	0.328
PF14_0439	M17 leucyl aminopeptidase	M17 (leucyl aminopeptidase family)	PFL1590c	elongation factor G, putative	No	0.322
PF14_0439	M17 leucyl aminopeptidase	M17 (leucyl aminopeptidase family)	MAL13P1.164	elongation factor Tu, putative	No	0.313
PF14_0439	M17 leucyl aminopeptidase	M17 (leucyl aminopeptidase family)	PFD0805w	prohibitin-like protein, putative	No	0.31
PF14_0439	M17 leucyl aminopeptidase	M17 (leucyl aminopeptidase family)	PF13_0121	dihydrolipamide succinyltransferase component of 2-oxoglutarate dehydrogenase complex	No	0.304
PF14_0439	M17 leucyl aminopeptidase	M17 (leucyl aminopeptidase family)	PFL0630w	iron-sulfur subunit of succinate dehydrogenase	No	0.299
PF14_0439	M17 leucyl aminopeptidase	M17 (leucyl aminopeptidase family)	PF14_0415	dephospho-CoA kinase, putative	No	0.288
PF14_0439	M17 leucyl aminopeptidase	M17 (leucyl aminopeptidase family)	PFE0350c	60S ribosomal protein L4, putative	No	0.287
PF14_0439	M17 leucyl aminopeptidase	M17 (leucyl aminopeptidase family)	PFI0355c	ATP-dependent heat shock protein, putative	No	0.278
PF14_0439	M17 leucyl aminopeptidase	M17 (leucyl aminopeptidase family)	PFB0505c	beta-ketoacyl-ACP synthase III	No	0.272
PF14_0439	M17 leucyl aminopeptidase	M17 (leucyl aminopeptidase family)	PF13_0242	isocitrate dehydrogenase (NADP), mitochondrial precursor	No	0.271
PF14_0439	M17 leucyl aminopeptidase	M17 (leucyl aminopeptidase family)	MAL7P1.110	Ham1-like protein, putative	No	0.268
PF14_0439	M17 leucyl aminopeptidase	M17 (leucyl aminopeptidase family)	PF11_0258	co-chaperone GrpE, putative	No	0.266
PF14_0439	M17 leucyl aminopeptidase	M17 (leucyl aminopeptidase family)	PF14_0721	cytochrome c oxidase assembly protein, putative	No	0.265
PF14_0439	M17 leucyl aminopeptidase	M17 (leucyl aminopeptidase family)	PF11_0305	RNA methyltransferase, putative	No	0.259
PF14_0439	M17 leucyl aminopeptidase	M17 (leucyl aminopeptidase family)	PF14_0378	triosephosphate isomerase	No	0.254
PF14_0439	M17 leucyl aminopeptidase	M17 (leucyl aminopeptidase family)	PF13_0345	glycine cleavage T protein, putative	No	0.249
PF14_0439	M17 leucyl aminopeptidase	M17 (leucyl aminopeptidase family)	PFL2325c	conserved protein, unknown function	No	0.24
PF14_0439	M17 leucyl aminopeptidase	M17 (leucyl aminopeptidase family)	PF14_0425	fructose-bisphosphate aldolase	No	0.23
PF14_0439	M17 leucyl aminopeptidase	M17 (leucyl aminopeptidase family)	PF14_0697	dihydroorotase, putative	No	0.224
PF14_0439	M17 leucyl aminopeptidase	M17 (leucyl aminopeptidase family)	PFL1725w	ATP synthase beta chain, mitochondrial precursor, putative	No	0.223
PF14_0439	M17 leucyl aminopeptidase	M17 (leucyl aminopeptidase family)	PF13_0141	L-lactate dehydrogenase	No	0.215
PF14_0439	M17 leucyl aminopeptidase	M17 (leucyl aminopeptidase family)	PFL2030w	queuine tRNA-ribosyltransferase, putative	No	0.213
PF14_0439	M17 leucyl aminopeptidase	M17 (leucyl aminopeptidase family)	MAL13P1.220	lipoate synthase, putative	No	0.204
PF14_0439	M17 leucyl aminopeptidase	M17 (leucyl aminopeptidase family)	PFL1915w	DNA gyrase subunit B	No	0.202
PF14_0439	M17 leucyl aminopeptidase	M17 (leucyl aminopeptidase family)	PFE1360c	methionine aminopeptidase 1a, putative	M24 (methionyl aminopeptidase 1)	0.2
PF14_0439	M17 leucyl aminopeptidase	M17 (leucyl aminopeptidase family)	PF13_0066	malonyl CoA-acyl carrier protein transacylase precursor	No	0.195
PF14_0439	M17 leucyl aminopeptidase	M17 (leucyl aminopeptidase family)	PFL1545c	chaperonin, cpn60	No	0.194
PF14_0439	M17 leucyl aminopeptidase	M17 (leucyl aminopeptidase family)	PFL1475w	sun-family protein, putative	No	0.193
PF14_0439	M17 leucyl aminopeptidase	M17 (leucyl aminopeptidase family)	PF14_0192	glutathione reductase	No	0.192
PF14_0439	M17 leucyl aminopeptidase	M17 (leucyl aminopeptidase family)	PFB0795w	ATP synthase F1, alpha subunit, putative	No	0.192
PF14_0439	M17 leucyl aminopeptidase	M17 (leucyl aminopeptidase family)	PFE1135w	iron-sulfur assembly protein, putative	No	0.19
PF14_0439	M17 leucyl aminopeptidase	M17 (leucyl aminopeptidase family)	PF10_0122	phosphoglucomutase, putative	No	0.189
PF14_0439	M17 leucyl aminopeptidase	M17 (leucyl aminopeptidase family)	PFI0570w	GTP binding protein, putative	No	0.189
PF14_0439	M17 leucyl aminopeptidase	M17 (leucyl aminopeptidase family)	PF10_0155	enolase	No	0.186
PF14_0439	M17 leucyl aminopeptidase	M17 (leucyl aminopeptidase family)	PFF0360w	uroporphyrinogen III decarboxylase	No	0.186
PF14_0439	M17 leucyl aminopeptidase	M17 (leucyl aminopeptidase family)	PF13_0061	ATP synthase gamma chain, mitochondrial precursor, putative	No	0.183
PF14_0439	M17 leucyl aminopeptidase	M17 (leucyl aminopeptidase family)	PF08_0071	Fe-superoxide dismutase	No	0.18
PF14_0439	M17 leucyl aminopeptidase	M17 (leucyl aminopeptidase family)	PF13_0354	alanine--tRNA ligase, putative	No	0.162
PF14_0439	M17 leucyl aminopeptidase	M17 (leucyl aminopeptidase family)	PF13_0140	dihydrofolate synthase/folylpolyglutamate synthase	No	0.156
PF14_0439	M17 leucyl aminopeptidase	M17 (leucyl aminopeptidase family)	PF13_0144	oxidoreductase, putative	No	0.156
PF14_0439	M17 leucyl aminopeptidase	M17 (leucyl aminopeptidase family)	PFE1430c	cyclophilin, putative	No	0.152
PF14_0439	M17 leucyl aminopeptidase	M17 (leucyl aminopeptidase family)	PFF0115c	elongation factor G, putative	No	0.152
PF14_0439	M17 leucyl aminopeptidase	M17 (leucyl aminopeptidase family)	PF10_0264	40S ribosomal protein S2B, putative	No	0.15
PFI1570c	M18 aspartyl aminopeptidase	M18 (aminopeptidase I)	PFA0145c	aspartyl-tRNA synthetase	No	0.332
PFI1570c	M18 aspartyl aminopeptidase	M18 (aminopeptidase I)	PFL2115c	glucose inhibited division protein a homologue, putative	No	0.279
PFI1570c	M18 aspartyl aminopeptidase	M18 (aminopeptidase I)	PFE0350c	60S ribosomal protein L4, putative	No	0.24
PFI1570c	M18 aspartyl aminopeptidase	M18 (aminopeptidase I)	PF10_0218	citrate synthase, mitochondrial precursor, putative	No	0.237
PFI1570c	M18 aspartyl aminopeptidase	M18 (aminopeptidase I)	PF13_0087	1-methyladenosine tRNA methyltransferase subunit, putative	No	0.184
PFI1570c	M18 aspartyl aminopeptidase	M18 (aminopeptidase I)	PF10_0077	eukaryotic translation initiation factor 3 subunit 7, putative	No	0.182
PFI1570c	M18 aspartyl aminopeptidase	M18 (aminopeptidase I)	PF14_0597	cytochrome c1 precursor, putative	No	0.178
PFI1570c	M18 aspartyl aminopeptidase	M18 (aminopeptidase I)	MAL7P1.122	GTP binding protein, putative	No	0.176
PFI1570c	M18 aspartyl aminopeptidase	M18 (aminopeptidase I)	PFE1140c	G10 protein, putative	No	0.17
PFI1570c	M18 aspartyl aminopeptidase	M18 (aminopeptidase I)	PFC0300c	60S ribosomal protein L7, putative	No	0.163
PFI1570c	M18 aspartyl aminopeptidase	M18 (aminopeptidase I)	PFD0745c	nonclathrin coat protein zeta2-cop-related protein, putative	No	0.159
PFI1570c	M18 aspartyl aminopeptidase	M18 (aminopeptidase I)	PFL1725w	ATP synthase beta chain, mitochondrial precursor, putative	No	0.158
PFI1570c	M18 aspartyl aminopeptidase	M18 (aminopeptidase I)	PF13_0014	40S ribosomal protein S7, putative	No	0.156
PFI1570c	M18 aspartyl aminopeptidase	M18 (aminopeptidase I)	PF14_0150	DNA-directed RNA polymerase I/III subunit, putative	No	0.156
PFI1570c	M18 aspartyl aminopeptidase	M18 (aminopeptidase I)	MAL13P1.299	conserved protein, unknown function	No	0.152
PFI1570c	M18 aspartyl aminopeptidase	M18 (aminopeptidase I)	PF11_0051	phenylalanyl-tRNA synthetase beta chain, putative	No	0.151
PF10_0299	glycoprotease, putative	M22 (O-sialoglycoprotein peptidase)	MAL7P1.26	PlasmoDB wrong annotation (O-sialoglycoprotein endopeptidase, putative). Has a kinase domain	No	0.982
PF10_0299	glycoprotease, putative	M22 (O-sialoglycoprotein peptidase)	MAL7P1.110	Ham1-like protein, putative	No	0.779
PF10_0299	glycoprotease, putative	M22 (O-sialoglycoprotein peptidase)	PF13_0316	40S ribosomal protein S13, putative	No	0.624
PF10_0299	glycoprotease, putative	M22 (O-sialoglycoprotein peptidase)	PF14_0104	eukaryotic translation initiation factor 2 gamma subunit, putative	No	0.609
PF10_0299	glycoprotease, putative	M22 (O-sialoglycoprotein peptidase)	PFF0345w	translation initiation factor IF-2, putative	No	0.452
PF10_0299	glycoprotease, putative	M22 (O-sialoglycoprotein peptidase)	PFC1020c	40S ribosomal protein S3A, putative	No	0.383
PF10_0299	glycoprotease, putative	M22 (O-sialoglycoprotein peptidase)	PF10_0123	GMP synthetase	No	0.329
PF10_0299	glycoprotease, putative	M22 (O-sialoglycoprotein peptidase)	PF10_0245	glucosamine-fructose-6-phosphate aminotransferase, putative	No	0.286
PF10_0299	glycoprotease, putative	M22 (O-sialoglycoprotein peptidase)	PFI1020c	inosine-5'-monophosphate dehydrogenase	No	0.247
PF10_0299	glycoprotease, putative	M22 (O-sialoglycoprotein peptidase)	PFD0300c	vacuolar ATP synthase subunit b	No	0.24
PF10_0299	glycoprotease, putative	M22 (O-sialoglycoprotein peptidase)	PF14_0141	60S ribosomal protein L10, putative	No	0.234
PF10_0299	glycoprotease, putative	M22 (O-sialoglycoprotein peptidase)	PF13_0065	vacuolar ATP synthase subunit a	No	0.232
PF10_0299	glycoprotease, putative	M22 (O-sialoglycoprotein peptidase)	PF13_0345	glycine cleavage T protein, putative	No	0.224
PF10_0299	glycoprotease, putative	M22 (O-sialoglycoprotein peptidase)	PF13_0227	vacuolar ATP synthase subunit d, putative	No	0.22
PF10_0299	glycoprotease, putative	M22 (O-sialoglycoprotein peptidase)	PF14_0125	deoxyhypusine synthase	No	0.16
PF10_0299	glycoprotease, putative	M22 (O-sialoglycoprotein peptidase)	MAL13P1.344	RNAse L inhibitor protein, putative	No	0.154
PF10_0299	glycoprotease, putative	M22 (O-sialoglycoprotein peptidase)	PFI1110w	glutamine synthetase, putative	No	0.152
PFD0440w	peptidase, M22 family, putative	M22 (O-sialoglycoprotein peptidase)	PF11_0053	chromatin remodeling protein	No	0.154
PF10_0150	methionine aminopeptidase 1b, putative	M24 (methionyl aminopeptidase 1)	PF14_0448	40S ribosomal protein S2, putative	No	0.659
PF10_0150	methionine aminopeptidase 1b, putative	M24 (methionyl aminopeptidase 1)	PF10_0086	adenylate kinase, demonstrated activity	No	0.651
PF10_0150	methionine aminopeptidase 1b, putative	M24 (methionyl aminopeptidase 1)	PFE0810c	40S ribosomal protein S14, putative	No	0.608
PF10_0150	methionine aminopeptidase 1b, putative	M24 (methionyl aminopeptidase 1)	PFF0650w	apicoplast ribosomal protein L18 precursor, putative	No	0.57
PF10_0150	methionine aminopeptidase 1b, putative	M24 (methionyl aminopeptidase 1)	PFE1125w	mitochondrial ribosomal protein L17 precursor, putative	No	0.567
PF10_0150	methionine aminopeptidase 1b, putative	M24 (methionyl aminopeptidase 1)	PF11_0337	mitochondrial ribosomal protein L2 precursor	No	0.54
PF10_0150	methionine aminopeptidase 1b, putative	M24 (methionyl aminopeptidase 1)	PFI0890c	organelle ribosomal protein L3 precursor, putative	No	0.488
PF10_0150	methionine aminopeptidase 1b, putative	M24 (methionyl aminopeptidase 1)	PFL1150c	mitochondrial ribosomal protein L24-2 precursor, putative	No	0.487
PF10_0150	methionine aminopeptidase 1b, putative	M24 (methionyl aminopeptidase 1)	PF13_0171	60S ribosomal protein L23, putative	No	0.455
PF10_0150	methionine aminopeptidase 1b, putative	M24 (methionyl aminopeptidase 1)	PFE0960w	mitochondrial ribosomal protein L14 precursor, putative	No	0.443
PF10_0150	methionine aminopeptidase 1b, putative	M24 (methionyl aminopeptidase 1)	PF11_0272	40S ribosomal protein S18, putative	No	0.426
PF10_0150	methionine aminopeptidase 1b, putative	M24 (methionyl aminopeptidase 1)	PFI1110w	glutamine synthetase, putative	No	0.393
PF10_0150	methionine aminopeptidase 1b, putative	M24 (methionyl aminopeptidase 1)	PFD0755c	adenylate kinase, activity confirmed, named GAK	No	0.382
PF10_0150	methionine aminopeptidase 1b, putative	M24 (methionyl aminopeptidase 1)	PFD0600c	mitochondrial ribosomal protein S12 precursor, putative	No	0.344
PF10_0150	methionine aminopeptidase 1b, putative	M24 (methionyl aminopeptidase 1)	PFL1590c	elongation factor G, putative	No	0.291
PF10_0150	methionine aminopeptidase 1b, putative	M24 (methionyl aminopeptidase 1)	PF07_0079	60S ribosomal protein L11a, putative	No	0.283
PF10_0150	methionine aminopeptidase 1b, putative	M24 (methionyl aminopeptidase 1)	MAL13P1.164	elongation factor Tu, putative	No	0.256
PF10_0150	methionine aminopeptidase 1b, putative	M24 (methionyl aminopeptidase 1)	PF14_0641	1-deoxy-D-xylulose 5-phosphate reductoisomerase	No	0.252
PF10_0150	methionine aminopeptidase 1b, putative	M24 (methionyl aminopeptidase 1)	PF11_0270	threonine -- tRNA ligase, putative	No	0.232
PF10_0150	methionine aminopeptidase 1b, putative	M24 (methionyl aminopeptidase 1)	PFF1025c	SNO glutamine amidotransferase family protein	No	0.232
PF10_0150	methionine aminopeptidase 1b, putative	M24 (methionyl aminopeptidase 1)	PFL1140w	integral membrane protein, putative	No	0.232
PF10_0150	methionine aminopeptidase 1b, putative	M24 (methionyl aminopeptidase 1)	PF13_0121	dihydrolipamide succinyltransferase component of 2-oxoglutarate dehydrogenase complex	No	0.214
PF10_0150	methionine aminopeptidase 1b, putative	M24 (methionyl aminopeptidase 1)	PFB0645c	mitochondrial ribosomal protein L13 precursor, putative	No	0.197
PF10_0150	methionine aminopeptidase 1b, putative	M24 (methionyl aminopeptidase 1)	PFE1050w	adenosylhomocysteinase,S-adenosyl-L-homocysteine hydrolase	No	0.184
PF10_0150	methionine aminopeptidase 1b, putative	M24 (methionyl aminopeptidase 1)	PF11_0386	apicoplast ribosomal protein S14p/S29e precursor, putative	No	0.176
PF10_0150	methionine aminopeptidase 1b, putative	M24 (methionyl aminopeptidase 1)	PFF0245w	mitochondrial ribosomal protein L24 precursor, putative	No	0.17
PF10_0150	methionine aminopeptidase 1b, putative	M24 (methionyl aminopeptidase 1)	PF14_0545	thioredoxin 1	No	0.158
PF10_0150	methionine aminopeptidase 1b, putative	M24 (methionyl aminopeptidase 1)	MAL13P1.86	cholinephosphate cytidylyltransferase	No	0.154
PF10_0150	methionine aminopeptidase 1b, putative	M24 (methionyl aminopeptidase 1)	PFC0155c	DNA-directed RNA polymerase subunit I, putative	No	0.154
PF10_0150	methionine aminopeptidase 1b, putative	M24 (methionyl aminopeptidase 1)	PFC0225c	elongation factor (EF-TS), putative	No	0.152
PF14_0327	methionine aminopeptidase 2	M24 (methionyl aminopeptidase 1)	PF10_0150	methionine aminopeptidase 1b, putative	M24 (methionyl aminopeptidase 1)	0.795
PF14_0327	methionine aminopeptidase 2	M24 (methionyl aminopeptidase 1)	PFB0260w	proteasome 26S regulatory subunit, putative	No	0.44
PF14_0327	methionine aminopeptidase 2	M24 (methionyl aminopeptidase 1)	PFA0145c	aspartyl-tRNA synthetase	No	0.439
PF14_0327	methionine aminopeptidase 2	M24 (methionyl aminopeptidase 1)	PF07_0117	eukaryotic translation initiation factor 2 alpha subunit, putative	No	0.435
PF14_0327	methionine aminopeptidase 2	M24 (methionyl aminopeptidase 1)	PFL2095w	translation initiation factor SUI1, putative	No	0.432
PF14_0327	methionine aminopeptidase 2	M24 (methionyl aminopeptidase 1)	PFF0715c	endonuclease III homologue, putative	No	0.384
PF14_0327	methionine aminopeptidase 2	M24 (methionyl aminopeptidase 1)	PFE1215c	cytosolic preribosomal GTP-binding protein, putative	No	0.376
PF14_0327	methionine aminopeptidase 2	M24 (methionyl aminopeptidase 1)	PF07_0034	cloroquine resistance associated protein Cg3 protein	No	0.374
PF14_0327	methionine aminopeptidase 2	M24 (methionyl aminopeptidase 1)	PFA0480w	phenylalanyl-tRNA synthetase, putative	No	0.344
PF14_0327	methionine aminopeptidase 2	M24 (methionyl aminopeptidase 1)	PF11_0051	phenylalanyl-tRNA synthetase beta chain, putative	No	0.315
PF14_0327	methionine aminopeptidase 2	M24 (methionyl aminopeptidase 1)	PF14_0150	DNA-directed RNA polymerase I/III subunit, putative	No	0.312
PF14_0327	methionine aminopeptidase 2	M24 (methionyl aminopeptidase 1)	PF11_0293	multiprotein bridging factor type 1, putative	No	0.311
PF14_0327	methionine aminopeptidase 2	M24 (methionyl aminopeptidase 1)	MAL13P1.294	GTP binding protein, putative	No	0.302
PF14_0327	methionine aminopeptidase 2	M24 (methionyl aminopeptidase 1)	PF10_0174	26s proteasome regulatory subunit p55, putative	No	0.295
PF14_0327	methionine aminopeptidase 2	M24 (methionyl aminopeptidase 1)	PF13_0224	60S ribosomal protein L18, putative	No	0.287
PF14_0327	methionine aminopeptidase 2	M24 (methionyl aminopeptidase 1)	PFC1020c	40S ribosomal protein S3A, putative	No	0.283
PF14_0327	methionine aminopeptidase 2	M24 (methionyl aminopeptidase 1)	PF14_0104	eukaryotic translation initiation factor 2 gamma subunit, putative	No	0.282
PF14_0327	methionine aminopeptidase 2	M24 (methionyl aminopeptidase 1)	PFE1400c	beta adaptin protein, putative	No	0.278
PF14_0327	methionine aminopeptidase 2	M24 (methionyl aminopeptidase 1)	PFD0355c	peptidyl-tRNA hydrolase PTH2, putative	No	0.272
PF14_0327	methionine aminopeptidase 2	M24 (methionyl aminopeptidase 1)	PF13_0070	branched-chain alpha keto-acid dehydrogenase, putative	No	0.263
PF14_0327	methionine aminopeptidase 2	M24 (methionyl aminopeptidase 1)	PFL1245w	ubiquitin-activating enzyme e1, putative	No	0.253
PF14_0327	methionine aminopeptidase 2	M24 (methionyl aminopeptidase 1)	PF11_0303	26S proteasome regulatory subunit, putative	No	0.243
PF14_0327	methionine aminopeptidase 2	M24 (methionyl aminopeptidase 1)	PFF0940c	cell division cycle protein 48 homologue, putative	No	0.242
PF14_0327	methionine aminopeptidase 2	M24 (methionyl aminopeptidase 1)	PFC0170c	dihydrolipoamide acyltransferase, putative	No	0.236
PF14_0327	methionine aminopeptidase 2	M24 (methionyl aminopeptidase 1)	PF08_0109	proteasome subunit alpha type 5, putative	No	0.233
PF14_0327	methionine aminopeptidase 2	M24 (methionyl aminopeptidase 1)	PF11_0447	translation initiation factor eIF-1A, putative	No	0.233
PF14_0327	methionine aminopeptidase 2	M24 (methionyl aminopeptidase 1)	MAL13P1.190	proteasome regulatory subunit, putative	No	0.232
PF14_0327	methionine aminopeptidase 2	M24 (methionyl aminopeptidase 1)	PFE0810c	40S ribosomal protein S14, putative	No	0.225
PF14_0327	methionine aminopeptidase 2	M24 (methionyl aminopeptidase 1)	PFE0285c	small ubiquitin-related modifier, putative	No	0.222
PF14_0327	methionine aminopeptidase 2	M24 (methionyl aminopeptidase 1)	PF10_0036	N-acetyltransferase, putative	No	0.221
PF14_0327	methionine aminopeptidase 2	M24 (methionyl aminopeptidase 1)	PFE0225w	3-methyl-2-oxobutanoate dehydrogenase (lipoamide), putative	No	0.218
PF14_0327	methionine aminopeptidase 2	M24 (methionyl aminopeptidase 1)	PF14_0324	Hsp70/Hsp90 organizing protein, putative	No	0.215
PF14_0327	methionine aminopeptidase 2	M24 (methionyl aminopeptidase 1)	PFL0110c	mitochondrial phosphate carrier protein	No	0.212
PF14_0327	methionine aminopeptidase 2	M24 (methionyl aminopeptidase 1)	MAL7P1.24	large ribosomal subunit processing protein, putative	No	0.211
PF14_0327	methionine aminopeptidase 2	M24 (methionyl aminopeptidase 1)	PF14_0309	protein-L-isoaspartate O-methyltransferase beta-aspartate methyltransferase, putative	No	0.206
PF14_0327	methionine aminopeptidase 2	M24 (methionyl aminopeptidase 1)	PFA0400c	beta3 proteasome subunit, putative	T1 (proteasome family)	0.206
PF14_0327	methionine aminopeptidase 2	M24 (methionyl aminopeptidase 1)	PF13_0341	DNA-directed RNA polymerase 2, putative	No	0.205
PF14_0327	methionine aminopeptidase 2	M24 (methionyl aminopeptidase 1)	PF14_0288	cytochrome c oxidase subunit II precursor, putative	No	0.205
PF14_0327	methionine aminopeptidase 2	M24 (methionyl aminopeptidase 1)	PFE1405c	eukaryotic translation initiation factor 3, subunit 6, putative	No	0.204
PF14_0327	methionine aminopeptidase 2	M24 (methionyl aminopeptidase 1)	PFB0550w	peptide chain release factor subunit 1, putative	No	0.201
PF14_0327	methionine aminopeptidase 2	M24 (methionyl aminopeptidase 1)	MAL13P1.344	RNAse L inhibitor protein, putative	No	0.2
PF14_0327	methionine aminopeptidase 2	M24 (methionyl aminopeptidase 1)	PF13_0214	elongation factor 1-gamma, putative	No	0.2
PF14_0327	methionine aminopeptidase 2	M24 (methionyl aminopeptidase 1)	PFA0505c	DNA-directed RNA polymerase 2, putative	No	0.199
PF14_0327	methionine aminopeptidase 2	M24 (methionyl aminopeptidase 1)	PFI1090w	S-adenosylmethionine synthetase	No	0.193
PF14_0327	methionine aminopeptidase 2	M24 (methionyl aminopeptidase 1)	PFC0190c	EH (Eps15 homology) protein	No	0.19
PF14_0327	methionine aminopeptidase 2	M24 (methionyl aminopeptidase 1)	PF14_0597	cytochrome c1 precursor, putative	No	0.189
PF14_0327	methionine aminopeptidase 2	M24 (methionyl aminopeptidase 1)	PFF1135w	transcription or splicing factor-like protein, putative	No	0.187
PF14_0327	methionine aminopeptidase 2	M24 (methionyl aminopeptidase 1)	PF13_0213	60S ribosomal protein L6-2, putative	No	0.184
PF14_0327	methionine aminopeptidase 2	M24 (methionyl aminopeptidase 1)	PFE0350c	60S ribosomal protein L4, putative	No	0.181
PF14_0327	methionine aminopeptidase 2	M24 (methionyl aminopeptidase 1)	PFF1050w	nascent polypeptide associated complex alpha chain, putative	No	0.181
PF14_0327	methionine aminopeptidase 2	M24 (methionyl aminopeptidase 1)	PF07_0088	40S ribosomal protein S5, putative	No	0.179
PF14_0327	methionine aminopeptidase 2	M24 (methionyl aminopeptidase 1)	PFI0290c	beta subunit of coatomer complex, putative	No	0.179
PF14_0327	methionine aminopeptidase 2	M24 (methionyl aminopeptidase 1)	PF11_0250	splicing factor, putative	No	0.172
PF14_0327	methionine aminopeptidase 2	M24 (methionyl aminopeptidase 1)	PF14_0601	replication factor C3	No	0.172
PF14_0327	methionine aminopeptidase 2	M24 (methionyl aminopeptidase 1)	PFC0710w-b	inorganic pyrophosphatase, putative	No	0.172
PF14_0327	methionine aminopeptidase 2	M24 (methionyl aminopeptidase 1)	PFL1345c	histone S-adenosyl methyltransferase, putative	No	0.168
PF14_0327	methionine aminopeptidase 2	M24 (methionyl aminopeptidase 1)	PFF0590c	homologue of human HSPC025	No	0.166
PF14_0327	methionine aminopeptidase 2	M24 (methionyl aminopeptidase 1)	PF11_0412	vacuolar ATP synthase subunit f, putative	No	0.163
PF14_0327	methionine aminopeptidase 2	M24 (methionyl aminopeptidase 1)	PFL1725w	ATP synthase beta chain, mitochondrial precursor, putative	No	0.163
PF14_0327	methionine aminopeptidase 2	M24 (methionyl aminopeptidase 1)	PF14_0486	elongation factor 2	No	0.16
PF14_0327	methionine aminopeptidase 2	M24 (methionyl aminopeptidase 1)	PFA0310c	calcium-transporting ATPase	No	0.16
PF14_0327	methionine aminopeptidase 2	M24 (methionyl aminopeptidase 1)	PF10_0077	eukaryotic translation initiation factor 3 subunit 7, putative	No	0.159
PF14_0327	methionine aminopeptidase 2	M24 (methionyl aminopeptidase 1)	PF13_0156	proteasome subunit beta type 7 precursor, putative	T1 (proteasome family)	0.158
PF14_0327	methionine aminopeptidase 2	M24 (methionyl aminopeptidase 1)	PF08_0006	prohibitin, putative	No	0.154
PF14_0327	methionine aminopeptidase 2	M24 (methionyl aminopeptidase 1)	PFE1140c	G10 protein, putative	No	0.154
PF14_0327	methionine aminopeptidase 2	M24 (methionyl aminopeptidase 1)	PF10_0298	26S proteasome regulatory subunit, putative	No	0.153
PF14_0327	methionine aminopeptidase 2	M24 (methionyl aminopeptidase 1)	PF10_0111	20S proteasome beta subunit, putative	T1 (proteasome family)	0.151
PF14_0517	aminopeptidase P	M24 (methionyl aminopeptidase 1)	PFE0790c	BolA-like protein, putative	No	0.746
PF14_0517	aminopeptidase P	M24 (methionyl aminopeptidase 1)	PFI0380c	peptidyl deformylase	No	0.626
PF14_0517	aminopeptidase P	M24 (methionyl aminopeptidase 1)	PFL2115c	glucose inhibited division protein a homologue, putative	No	0.612
PF14_0517	aminopeptidase P	M24 (methionyl aminopeptidase 1)	PF10_0245	glucosamine-fructose-6-phosphate aminotransferase, putative	No	0.562
PF14_0517	aminopeptidase P	M24 (methionyl aminopeptidase 1)	PF07_0034	cloroquine resistance associated protein Cg3 protein	No	0.439
PF14_0517	aminopeptidase P	M24 (methionyl aminopeptidase 1)	PF14_0381	delta-aminolevulinic acid dehydratase	No	0.411
PF14_0517	aminopeptidase P	M24 (methionyl aminopeptidase 1)	MAL8P1.125	tyrosyl-tRNA synthetase, putative	No	0.34
PF14_0517	aminopeptidase P	M24 (methionyl aminopeptidase 1)	MAL7P1.150	cysteine desulfurase, putative	No	0.337
PF14_0517	aminopeptidase P	M24 (methionyl aminopeptidase 1)	PF14_0100	cytidine triphosphate synthetase	No	0.333
PF14_0517	aminopeptidase P	M24 (methionyl aminopeptidase 1)	PF13_0234	phosphoenolpyruvate carboxykinase	No	0.331
PF14_0517	aminopeptidase P	M24 (methionyl aminopeptidase 1)	PF10_0155	enolase	No	0.326
PF14_0517	aminopeptidase P	M24 (methionyl aminopeptidase 1)	PF14_0518	nifU protein, putative	No	0.321
PF14_0517	aminopeptidase P	M24 (methionyl aminopeptidase 1)	PFI1110w	glutamine synthetase, putative	No	0.311
PF14_0517	aminopeptidase P	M24 (methionyl aminopeptidase 1)	PFI0355c	ATP-dependent heat shock protein, putative	No	0.256
PF14_0517	aminopeptidase P	M24 (methionyl aminopeptidase 1)	PFL0500w	mitochondrial ribosomal protein L1-2 precursor, putative	No	0.247
PF14_0517	aminopeptidase P	M24 (methionyl aminopeptidase 1)	PF14_0057	RNA binding protein, putative	No	0.239
PF14_0517	aminopeptidase P	M24 (methionyl aminopeptidase 1)	PF14_0265	peptide chain release factor 1, putative	No	0.235
PF14_0517	aminopeptidase P	M24 (methionyl aminopeptidase 1)	MAL13P1.221	aspartate carbamoyltransferase	No	0.229
PF14_0517	aminopeptidase P	M24 (methionyl aminopeptidase 1)	PF13_0262	lysine-tRNA ligase, putative	No	0.22
PF14_0517	aminopeptidase P	M24 (methionyl aminopeptidase 1)	PFD0745c	nonclathrin coat protein zeta2-cop-related protein, putative	No	0.194
PF14_0517	aminopeptidase P	M24 (methionyl aminopeptidase 1)	PF13_0350	signal recognition particle receptor alpha subunit	No	0.184
PF14_0517	aminopeptidase P	M24 (methionyl aminopeptidase 1)	PFL1555w	cytochrome b5, putative	No	0.184
PF14_0517	aminopeptidase P	M24 (methionyl aminopeptidase 1)	PF11_0393	ubiquitin related modifier homologue	No	0.168
PF14_0517	aminopeptidase P	M24 (methionyl aminopeptidase 1)	PF13_0287	adenylosuccinate synthetase	No	0.166
PF14_0517	aminopeptidase P	M24 (methionyl aminopeptidase 1)	PF08_0019	receptor for activated c kinase	No	0.155
PF14_0517	aminopeptidase P	M24 (methionyl aminopeptidase 1)	PF10_0063	DNA/RNA-binding protein Alba, putative	No	0.154
PF14_0517	aminopeptidase P	M24 (methionyl aminopeptidase 1)	PF14_0486	elongation factor 2	No	0.154
PFE1360c	methionine aminopeptidase 1a, putative	M24 (methionyl aminopeptidase 1)	PF10_0086	adenylate kinase, demonstrated activity	No	0.8
PFE1360c	methionine aminopeptidase 1a, putative	M24 (methionyl aminopeptidase 1)	PF14_0448	40S ribosomal protein S2, putative	No	0.8
PFE1360c	methionine aminopeptidase 1a, putative	M24 (methionyl aminopeptidase 1)	PFE0810c	40S ribosomal protein S14, putative	No	0.798
PFE1360c	methionine aminopeptidase 1a, putative	M24 (methionyl aminopeptidase 1)	PFF0650w	apicoplast ribosomal protein L18 precursor, putative	No	0.797
PFE1360c	methionine aminopeptidase 1a, putative	M24 (methionyl aminopeptidase 1)	PFE1125w	mitochondrial ribosomal protein L17 precursor, putative	No	0.796
PFE1360c	methionine aminopeptidase 1a, putative	M24 (methionyl aminopeptidase 1)	PF11_0337	mitochondrial ribosomal protein L2 precursor	No	0.791
PFE1360c	methionine aminopeptidase 1a, putative	M24 (methionyl aminopeptidase 1)	PFI0890c	organelle ribosomal protein L3 precursor, putative	No	0.784
PFE1360c	methionine aminopeptidase 1a, putative	M24 (methionyl aminopeptidase 1)	PFL1150c	mitochondrial ribosomal protein L24-2 precursor, putative	No	0.779
PFE1360c	methionine aminopeptidase 1a, putative	M24 (methionyl aminopeptidase 1)	PF13_0171	60S ribosomal protein L23, putative	No	0.775
PFE1360c	methionine aminopeptidase 1a, putative	M24 (methionyl aminopeptidase 1)	PF11_0272	40S ribosomal protein S18, putative	No	0.774
PFE1360c	methionine aminopeptidase 1a, putative	M24 (methionyl aminopeptidase 1)	PFE0960w	mitochondrial ribosomal protein L14 precursor, putative	No	0.774
PFE1360c	methionine aminopeptidase 1a, putative	M24 (methionyl aminopeptidase 1)	PFD0755c	adenylate kinase, activity confirmed, named GAK	No	0.732
PFE1360c	methionine aminopeptidase 1a, putative	M24 (methionyl aminopeptidase 1)	PF07_0079	60S ribosomal protein L11a, putative	No	0.686
PFE1360c	methionine aminopeptidase 1a, putative	M24 (methionyl aminopeptidase 1)	PFD0600c	mitochondrial ribosomal protein S12 precursor, putative	No	0.682
PFE1360c	methionine aminopeptidase 1a, putative	M24 (methionyl aminopeptidase 1)	PFL1590c	elongation factor G, putative	No	0.653
PFE1360c	methionine aminopeptidase 1a, putative	M24 (methionyl aminopeptidase 1)	MAL13P1.164	elongation factor Tu, putative	No	0.608
PFE1360c	methionine aminopeptidase 1a, putative	M24 (methionyl aminopeptidase 1)	PFB0645c	mitochondrial ribosomal protein L13 precursor, putative	No	0.56
PFE1360c	methionine aminopeptidase 1a, putative	M24 (methionyl aminopeptidase 1)	PF11_0386	apicoplast ribosomal protein S14p/S29e precursor, putative	No	0.527
PFE1360c	methionine aminopeptidase 1a, putative	M24 (methionyl aminopeptidase 1)	PFC0735w	40S ribosomal protein S15A, putative	No	0.521
PFE1360c	methionine aminopeptidase 1a, putative	M24 (methionyl aminopeptidase 1)	PF14_0484	acetyl-CoA acetyltransferase, putative	No	0.515
PFE1360c	methionine aminopeptidase 1a, putative	M24 (methionyl aminopeptidase 1)	PFL0595c	glutathione peroxidase	No	0.502
PFE1360c	methionine aminopeptidase 1a, putative	M24 (methionyl aminopeptidase 1)	PFF0245w	mitochondrial ribosomal protein L24 precursor, putative	No	0.488
PFE1360c	methionine aminopeptidase 1a, putative	M24 (methionyl aminopeptidase 1)	PF14_0641	1-deoxy-D-xylulose 5-phosphate reductoisomerase	No	0.485
PFE1360c	methionine aminopeptidase 1a, putative	M24 (methionyl aminopeptidase 1)	MAL13P1.92	40S ribosomal protein S15/S19, putative	No	0.475
PFE1360c	methionine aminopeptidase 1a, putative	M24 (methionyl aminopeptidase 1)	PFI1110w	glutamine synthetase, putative	No	0.472
PFE1360c	methionine aminopeptidase 1a, putative	M24 (methionyl aminopeptidase 1)	PF14_0545	thioredoxin 1	No	0.47
PFE1360c	methionine aminopeptidase 1a, putative	M24 (methionyl aminopeptidase 1)	PF14_0381	delta-aminolevulinic acid dehydratase	No	0.454
PFE1360c	methionine aminopeptidase 1a, putative	M24 (methionyl aminopeptidase 1)	PF11_0382	mitochondrial ribosomal protein S9 precursor, putative	No	0.429
PFE1360c	methionine aminopeptidase 1a, putative	M24 (methionyl aminopeptidase 1)	PFE0845c	60S ribosomal protein L8, putative	No	0.413
PFE1360c	methionine aminopeptidase 1a, putative	M24 (methionyl aminopeptidase 1)	PF07_0088	40S ribosomal protein S5, putative	No	0.408
PFE1360c	methionine aminopeptidase 1a, putative	M24 (methionyl aminopeptidase 1)	PF13_0121	dihydrolipamide succinyltransferase component of 2-oxoglutarate dehydrogenase complex	No	0.405
PFE1360c	methionine aminopeptidase 1a, putative	M24 (methionyl aminopeptidase 1)	PFF0115c	elongation factor G, putative	No	0.374
PFE1360c	methionine aminopeptidase 1a, putative	M24 (methionyl aminopeptidase 1)	PFL2180w	mitochondrial ribosomal protein L3 precursor, putative	No	0.353
PFE1360c	methionine aminopeptidase 1a, putative	M24 (methionyl aminopeptidase 1)	PF11_0113	mitochondrial ribosomal protein L11 precursor, putative	No	0.351
PFE1360c	methionine aminopeptidase 1a, putative	M24 (methionyl aminopeptidase 1)	PFC0225c	elongation factor (EF-TS), putative	No	0.343
PFE1360c	methionine aminopeptidase 1a, putative	M24 (methionyl aminopeptidase 1)	MAL8P1.22	dehydrodolichyl diphosphate synthetase, putative	No	0.328
PFE1360c	methionine aminopeptidase 1a, putative	M24 (methionyl aminopeptidase 1)	PF14_0598	glyceraldehyde-3-phosphate dehydrogenase	No	0.311
PFE1360c	methionine aminopeptidase 1a, putative	M24 (methionyl aminopeptidase 1)	PF13_0128	beta-hydroxyacyl-ACP dehydratase precursor	No	0.306
PFE1360c	methionine aminopeptidase 1a, putative	M24 (methionyl aminopeptidase 1)	PF14_0270	apicoplast ribosomal protein L15 precursor, putative	No	0.304
PFE1360c	methionine aminopeptidase 1a, putative	M24 (methionyl aminopeptidase 1)	PFL1140w	integral membrane protein, putative	No	0.292
PFE1360c	methionine aminopeptidase 1a, putative	M24 (methionyl aminopeptidase 1)	PF14_0327	methionine aminopeptidase 2	M24 (methionyl aminopeptidase 1)	0.29
PFE1360c	methionine aminopeptidase 1a, putative	M24 (methionyl aminopeptidase 1)	PFC0205c	1-cys-glutaredoxin-like protein-1	No	0.284
PFE1360c	methionine aminopeptidase 1a, putative	M24 (methionyl aminopeptidase 1)	PFB0420w	2C-methyl-D-erythritol 2,4-cyclodiphosphate synthase	No	0.28
PFE1360c	methionine aminopeptidase 1a, putative	M24 (methionyl aminopeptidase 1)	PFE1005w	40S ribosomal protein S9, putative	No	0.28
PFE1360c	methionine aminopeptidase 1a, putative	M24 (methionyl aminopeptidase 1)	PF14_0341	glucose-6-phosphate isomerase	No	0.279
PFE1360c	methionine aminopeptidase 1a, putative	M24 (methionyl aminopeptidase 1)	PF10_0149	cysteinyl-tRNA synthetase, putative	No	0.278
PFE1360c	methionine aminopeptidase 1a, putative	M24 (methionyl aminopeptidase 1)	PF14_0133	SufC ATPase, putative	No	0.274
PFE1360c	methionine aminopeptidase 1a, putative	M24 (methionyl aminopeptidase 1)	PFI0380c	peptidyl deformylase	No	0.268
PFE1360c	methionine aminopeptidase 1a, putative	M24 (methionyl aminopeptidase 1)	PFI1340w	fumarate hydratase, putative	No	0.267
PFE1360c	methionine aminopeptidase 1a, putative	M24 (methionyl aminopeptidase 1)	PFE1050w	adenosylhomocysteinase,S-adenosyl-L-homocysteine hydrolase	No	0.262
PFE1360c	methionine aminopeptidase 1a, putative	M24 (methionyl aminopeptidase 1)	PFL0500w	mitochondrial ribosomal protein L1-2 precursor, putative	No	0.26
PFE1360c	methionine aminopeptidase 1a, putative	M24 (methionyl aminopeptidase 1)	MAL13P1.281	glutamate--tRNA ligase, putative	No	0.259
PFE1360c	methionine aminopeptidase 1a, putative	M24 (methionyl aminopeptidase 1)	PFC0310c	ATP-dependent Clp protease proteolytic subunit	S14 (ClpP endopeptidase family)	0.257
PFE1360c	methionine aminopeptidase 1a, putative	M24 (methionyl aminopeptidase 1)	PF11_0270	threonine -- tRNA ligase, putative	No	0.256
PFE1360c	methionine aminopeptidase 1a, putative	M24 (methionyl aminopeptidase 1)	PFF1025c	SNO glutamine amidotransferase family protein	No	0.255
PFE1360c	methionine aminopeptidase 1a, putative	M24 (methionyl aminopeptidase 1)	PFI1090w	S-adenosylmethionine synthetase	No	0.255
PFE1360c	methionine aminopeptidase 1a, putative	M24 (methionyl aminopeptidase 1)	PFE1030c	phosphomethylpyrimidine kinase, putative	No	0.24
PFE1360c	methionine aminopeptidase 1a, putative	M24 (methionyl aminopeptidase 1)	PFL1920c	hydroxyethylthiazole kinase, putative	No	0.238
PFE1360c	methionine aminopeptidase 1a, putative	M24 (methionyl aminopeptidase 1)	PF14_0114	GTP binding protein, putative	No	0.235
PFE1360c	methionine aminopeptidase 1a, putative	M24 (methionyl aminopeptidase 1)	PFB0320c	iron-sulfur assembly protein, putative	No	0.225
PFE1360c	methionine aminopeptidase 1a, putative	M24 (methionyl aminopeptidase 1)	PF14_0581	apicoplast ribosomal protein S10 precursor, putative	No	0.213
PFE1360c	methionine aminopeptidase 1a, putative	M24 (methionyl aminopeptidase 1)	PFL2465c	thymidylate kinase	No	0.21
PFE1360c	methionine aminopeptidase 1a, putative	M24 (methionyl aminopeptidase 1)	PF13_0269	glycerol kinase, putative	No	0.206
PFE1360c	methionine aminopeptidase 1a, putative	M24 (methionyl aminopeptidase 1)	PFF0340c	glutaredoxin-like protein	No	0.182
PFE1360c	methionine aminopeptidase 1a, putative	M24 (methionyl aminopeptidase 1)	PFC0290w	40S ribosomal protein S23, putative	No	0.175
PFE1360c	methionine aminopeptidase 1a, putative	M24 (methionyl aminopeptidase 1)	PFL1775c	s-adenosyl-methyltransferase, putative	No	0.173
PFE1360c	methionine aminopeptidase 1a, putative	M24 (methionyl aminopeptidase 1)	PF10_0155	enolase	No	0.171
PFE1360c	methionine aminopeptidase 1a, putative	M24 (methionyl aminopeptidase 1)	PFE1135w	iron-sulfur assembly protein, putative	No	0.171
PFE1360c	methionine aminopeptidase 1a, putative	M24 (methionyl aminopeptidase 1)	PF13_0304	elongation factor 1-alpha	No	0.163
PFE1360c	methionine aminopeptidase 1a, putative	M24 (methionyl aminopeptidase 1)	PF13_0305	elongation factor 1-alpha	No	0.163
PFE1360c	methionine aminopeptidase 1a, putative	M24 (methionyl aminopeptidase 1)	MAL8P1.110	apicoplast ribosomal protein L33 precursor, putative	No	0.16
PFE1360c	methionine aminopeptidase 1a, putative	M24 (methionyl aminopeptidase 1)	PF08_0076	40S ribosomal protein S16, putative	No	0.156
MAL13P1.184	endopeptidase, putative	M3 (thimet oligopeptidase)	PFL0865w	conserved protein, unknown function	No	0.154
PF10_0058	DnaJ protein, putative	M3 (thimet oligopeptidase)	PF11_0142	ubiquitin domain containing protein	No	0.154
PF10_0058	DnaJ protein, putative	M3 (thimet oligopeptidase)	PFL0840c	conserved Plasmodium protein, unknown function	No	0.154
PF11_0203	peptidase, putative	M41 (FtsH endopeptidase family)	PF13_0354	alanine--tRNA ligase, putative	No	0.368
PF11_0203	peptidase, putative	M41 (FtsH endopeptidase family)	PF08_0006	prohibitin, putative	No	0.318
PF11_0203	peptidase, putative	M41 (FtsH endopeptidase family)	PFB0180w	5'-3' exonuclease, N-terminal resolvase-like domain, putative	No	0.317
PF11_0203	peptidase, putative	M41 (FtsH endopeptidase family)	PF10_0144	prohibitin, putative	No	0.308
PF11_0203	peptidase, putative	M41 (FtsH endopeptidase family)	PF10_0121	hypoxanthine-guanine phosphoribosyltransferase	No	0.252
PF11_0203	peptidase, putative	M41 (FtsH endopeptidase family)	MAL8P1.92	ATPase, putative	No	0.228
PF11_0203	peptidase, putative	M41 (FtsH endopeptidase family)	PF14_0126	AAA family ATPase, putative	No	0.219
PF11_0203	peptidase, putative	M41 (FtsH endopeptidase family)	PFL1925w	cell division protein FtsH, putative	M41 (FtsH endopeptidase family)	0.207
PF11_0203	peptidase, putative	M41 (FtsH endopeptidase family)	PFD0385c	AAA family ATPase, putative	No	0.199
PF11_0203	peptidase, putative	M41 (FtsH endopeptidase family)	PF13_0262	lysine-tRNA ligase, putative	No	0.184
PF11_0203	peptidase, putative	M41 (FtsH endopeptidase family)	PF07_0047	AAA family ATPase, CDC48 subfamily	No	0.175
PF11_0203	peptidase, putative	M41 (FtsH endopeptidase family)	PF14_0548	ATPase Vps4, putative	No	0.165
PF14_0616	ATP-dependent protease la, putative	M41 (FtsH endopeptidase family)	PF10_0121	hypoxanthine-guanine phosphoribosyltransferase	No	0.523
PF14_0616	ATP-dependent protease la, putative	M41 (FtsH endopeptidase family)	PF13_0052	ribosomal RNA methyltransferase, putative	No	0.523
PF14_0616	ATP-dependent protease la, putative	M41 (FtsH endopeptidase family)	PF13_0354	alanine--tRNA ligase, putative	No	0.391
PF14_0616	ATP-dependent protease la, putative	M41 (FtsH endopeptidase family)	PFB0180w	5'-3' exonuclease, N-terminal resolvase-like domain, putative	No	0.368
PF14_0616	ATP-dependent protease la, putative	M41 (FtsH endopeptidase family)	PF14_0378	triosephosphate isomerase	No	0.352
PF14_0616	ATP-dependent protease la, putative	M41 (FtsH endopeptidase family)	PF13_0262	lysine-tRNA ligase, putative	No	0.344
PF14_0616	ATP-dependent protease la, putative	M41 (FtsH endopeptidase family)	PF08_0095	dihydropteroate synthetase	No	0.326
PF14_0616	ATP-dependent protease la, putative	M41 (FtsH endopeptidase family)	PFL1155w	GTP cyclohydrolase I	No	0.31
PF14_0616	ATP-dependent protease la, putative	M41 (FtsH endopeptidase family)	PFL2180w	mitochondrial ribosomal protein L3 precursor, putative	No	0.303
PF14_0616	ATP-dependent protease la, putative	M41 (FtsH endopeptidase family)	PF14_0520	6-phosphogluconate dehydrogenase, decarboxylating, putative	No	0.285
PF14_0616	ATP-dependent protease la, putative	M41 (FtsH endopeptidase family)	PF14_0086	tRNA-dihydrouridine synthase, putative	No	0.253
PF14_0616	ATP-dependent protease la, putative	M41 (FtsH endopeptidase family)	PFL0630w	iron-sulfur subunit of succinate dehydrogenase	No	0.248
PF14_0616	ATP-dependent protease la, putative	M41 (FtsH endopeptidase family)	PFB0420w	2C-methyl-D-erythritol 2,4-cyclodiphosphate synthase	No	0.247
PF14_0616	ATP-dependent protease la, putative	M41 (FtsH endopeptidase family)	PF13_0287	adenylosuccinate synthetase	No	0.237
PF14_0616	ATP-dependent protease la, putative	M41 (FtsH endopeptidase family)	MAL7P1.122	GTP binding protein, putative	No	0.235
PF14_0616	ATP-dependent protease la, putative	M41 (FtsH endopeptidase family)	PF14_0359	HSP40, subfamily A, putative	No	0.235
PF14_0616	ATP-dependent protease la, putative	M41 (FtsH endopeptidase family)	PFE1030c	phosphomethylpyrimidine kinase, putative	No	0.232
PF14_0616	ATP-dependent protease la, putative	M41 (FtsH endopeptidase family)	PFI1090w	S-adenosylmethionine synthetase	No	0.219
PF14_0616	ATP-dependent protease la, putative	M41 (FtsH endopeptidase family)	PFB0795w	ATP synthase F1, alpha subunit, putative	No	0.214
PF14_0616	ATP-dependent protease la, putative	M41 (FtsH endopeptidase family)	PFF1415c	DnaJ protein, putative	No	0.214
PF14_0616	ATP-dependent protease la, putative	M41 (FtsH endopeptidase family)	PF11_0203	peptidase, putative	M41 (FtsH endopeptidase family)	0.21
PF14_0616	ATP-dependent protease la, putative	M41 (FtsH endopeptidase family)	PFC0310c	ATP-dependent Clp protease proteolytic subunit	S14 (ClpP endopeptidase family)	0.204
PF14_0616	ATP-dependent protease la, putative	M41 (FtsH endopeptidase family)	PF14_0126	AAA family ATPase, putative	No	0.203
PF14_0616	ATP-dependent protease la, putative	M41 (FtsH endopeptidase family)	PFD0465w	heat shock protein 40	No	0.203
PF14_0616	ATP-dependent protease la, putative	M41 (FtsH endopeptidase family)	PF14_0133	SufC ATPase, putative	No	0.199
PF14_0616	ATP-dependent protease la, putative	M41 (FtsH endopeptidase family)	PF14_0641	1-deoxy-D-xylulose 5-phosphate reductoisomerase	No	0.198
PF14_0616	ATP-dependent protease la, putative	M41 (FtsH endopeptidase family)	PFF0530w	transketolase	No	0.198
PF14_0616	ATP-dependent protease la, putative	M41 (FtsH endopeptidase family)	PF13_0061	ATP synthase gamma chain, mitochondrial precursor, putative	No	0.197
PF14_0616	ATP-dependent protease la, putative	M41 (FtsH endopeptidase family)	PF14_0166	lysine-tRNA ligase, putative	No	0.197
PF14_0616	ATP-dependent protease la, putative	M41 (FtsH endopeptidase family)	MAL8P1.92	ATPase, putative	No	0.196
PF14_0616	ATP-dependent protease la, putative	M41 (FtsH endopeptidase family)	PFD0385c	AAA family ATPase, putative	No	0.196
PF14_0616	ATP-dependent protease la, putative	M41 (FtsH endopeptidase family)	PF08_0006	prohibitin, putative	No	0.193
PF14_0616	ATP-dependent protease la, putative	M41 (FtsH endopeptidase family)	PFF1300w	pyruvate kinase	No	0.193
PF14_0616	ATP-dependent protease la, putative	M41 (FtsH endopeptidase family)	PF13_0349	nucleoside diphosphate kinase	No	0.191
PF14_0616	ATP-dependent protease la, putative	M41 (FtsH endopeptidase family)	PF10_0153	heat shock protein 60	No	0.19
PF14_0616	ATP-dependent protease la, putative	M41 (FtsH endopeptidase family)	PF13_0143	phosphoribosylpyrophosphate synthetase	No	0.189
PF14_0616	ATP-dependent protease la, putative	M41 (FtsH endopeptidase family)	PF07_0068	cysteine desulfurase, putative	No	0.18
PF14_0616	ATP-dependent protease la, putative	M41 (FtsH endopeptidase family)	PFL1465c	heat shock protein hslv	T1 (proteasome family)	0.18
PF14_0616	ATP-dependent protease la, putative	M41 (FtsH endopeptidase family)	PF10_0144	prohibitin, putative	No	0.173
PF14_0616	ATP-dependent protease la, putative	M41 (FtsH endopeptidase family)	PF14_0548	ATPase Vps4, putative	No	0.167
PF14_0616	ATP-dependent protease la, putative	M41 (FtsH endopeptidase family)	MAL13P1.281	glutamate--tRNA ligase, putative	No	0.165
PF14_0616	ATP-dependent protease la, putative	M41 (FtsH endopeptidase family)	PFC0800w	band 7-related protein	No	0.163
PF14_0616	ATP-dependent protease la, putative	M41 (FtsH endopeptidase family)	PF13_0021	small heat shock protein, putative	No	0.162
PF14_0616	ATP-dependent protease la, putative	M41 (FtsH endopeptidase family)	PF07_0047	AAA family ATPase, CDC48 subfamily	No	0.161
PF14_0616	ATP-dependent protease la, putative	M41 (FtsH endopeptidase family)	PF14_0381	delta-aminolevulinic acid dehydratase	No	0.161
PF14_0616	ATP-dependent protease la, putative	M41 (FtsH endopeptidase family)	PFC0140c	N-ethylmaleimide sensitive fusion protein, putative	No	0.161
PF14_0616	ATP-dependent protease la, putative	M41 (FtsH endopeptidase family)	PFL2465c	tat-binding protein homolog	No	0.16
PF14_0616	ATP-dependent protease la, putative	M41 (FtsH endopeptidase family)	PF14_0598	glyceraldehyde-3-phosphate dehydrogenase	No	0.156
PF14_0616	ATP-dependent protease la, putative	M41 (FtsH endopeptidase family)	PF08_0063	ClpB protein, putative	S14 (ClpP endopeptidase family)	0.155
PF14_0616	ATP-dependent protease la, putative	M41 (FtsH endopeptidase family)	PFL1270w	cof-like hydrolase, had-superfamily, subfamily iib	No	0.154
PF14_0616	ATP-dependent protease la, putative	M41 (FtsH endopeptidase family)	PF11_0072	apicoplast ribosomal protein S15 precursor, putative	No	0.151
PFL1925w	cell division protein FtsH, putative	M41 (FtsH endopeptidase family)	PF10_0121	hypoxanthine-guanine phosphoribosyltransferase	No	0.419
PFL1925w	cell division protein FtsH, putative	M41 (FtsH endopeptidase family)	PFB0180w	5'-3' exonuclease, N-terminal resolvase-like domain, putative	No	0.4
PFL1925w	cell division protein FtsH, putative	M41 (FtsH endopeptidase family)	PF13_0354	alanine--tRNA ligase, putative	No	0.391
PFL1925w	cell division protein FtsH, putative	M41 (FtsH endopeptidase family)	PF13_0052	ribosomal RNA methyltransferase, putative	No	0.321
PFL1925w	cell division protein FtsH, putative	M41 (FtsH endopeptidase family)	PF13_0262	lysine-tRNA ligase, putative	No	0.304
PFL1925w	cell division protein FtsH, putative	M41 (FtsH endopeptidase family)	PFL2180w	mitochondrial ribosomal protein L3 precursor, putative	No	0.303
PFL1925w	cell division protein FtsH, putative	M41 (FtsH endopeptidase family)	PFL1155w	GTP cyclohydrolase I	No	0.232
PFL1925w	cell division protein FtsH, putative	M41 (FtsH endopeptidase family)	PF08_0095	dihydropteroate synthetase	No	0.226
PFL1925w	cell division protein FtsH, putative	M41 (FtsH endopeptidase family)	PFI0890c	organelle ribosomal protein L3 precursor, putative	No	0.217
PFL1925w	cell division protein FtsH, putative	M41 (FtsH endopeptidase family)	PF14_0126	AAA family ATPase, putative	No	0.216
PFL1925w	cell division protein FtsH, putative	M41 (FtsH endopeptidase family)	MAL8P1.92	ATPase, putative	No	0.209
PFL1925w	cell division protein FtsH, putative	M41 (FtsH endopeptidase family)	PF14_0378	triosephosphate isomerase	No	0.209
PFL1925w	cell division protein FtsH, putative	M41 (FtsH endopeptidase family)	PFD0385c	AAA family ATPase, putative	No	0.209
PFL1925w	cell division protein FtsH, putative	M41 (FtsH endopeptidase family)	PF08_0006	prohibitin, putative	No	0.2
PFL1925w	cell division protein FtsH, putative	M41 (FtsH endopeptidase family)	PF14_0520	6-phosphogluconate dehydrogenase, decarboxylating, putative	No	0.188
PFL1925w	cell division protein FtsH, putative	M41 (FtsH endopeptidase family)	PF10_0144	prohibitin, putative	No	0.186
PFL1925w	cell division protein FtsH, putative	M41 (FtsH endopeptidase family)	PF07_0047	AAA family ATPase, CDC48 subfamily	No	0.185
PFL1925w	cell division protein FtsH, putative	M41 (FtsH endopeptidase family)	PF14_0086	tRNA-dihydrouridine synthase, putative	No	0.176
PFL1925w	cell division protein FtsH, putative	M41 (FtsH endopeptidase family)	MAL7P1.122	GTP binding protein, putative	No	0.172
PFL1925w	cell division protein FtsH, putative	M41 (FtsH endopeptidase family)	PF14_0166	lysine-tRNA ligase, putative	No	0.17
PFL1925w	cell division protein FtsH, putative	M41 (FtsH endopeptidase family)	PFB0420w	2C-methyl-D-erythritol 2,4-cyclodiphosphate synthase	No	0.167
PFL1925w	cell division protein FtsH, putative	M41 (FtsH endopeptidase family)	PFI1090w	S-adenosylmethionine synthetase	No	0.167
PFL1925w	cell division protein FtsH, putative	M41 (FtsH endopeptidase family)	PF14_0548	ATPase Vps4, putative	No	0.163
PFL1925w	cell division protein FtsH, putative	M41 (FtsH endopeptidase family)	PFL0630w	iron-sulfur subunit of succinate dehydrogenase	No	0.162
PFL1925w	cell division protein FtsH, putative	M41 (FtsH endopeptidase family)	PF14_0616	ATP-dependent protease la, putative	M41 (FtsH endopeptidase family)	0.159
PFL1925w	cell division protein FtsH, putative	M41 (FtsH endopeptidase family)	PFC0310c	ATP-dependent Clp protease proteolytic subunit	S14 (ClpP endopeptidase family)	0.155
PFL1925w	cell division protein FtsH, putative	M41 (FtsH endopeptidase family)	MAL13P1.102	conserved Plasmodium protein, unknown function	No	0.154
PFL1925w	cell division protein FtsH, putative	M41 (FtsH endopeptidase family)	PFI1075w	conserved Plasmodium protein, unknown function	No	0.154
PF10_0317	DER1-like protein, putative	M50 (S2P protease family)	PFB0260w	proteasome 26S regulatory subunit, putative	No	0.507
PF10_0317	DER1-like protein, putative	M50 (S2P protease family)	PFF0940c	cell division cycle protein 48 homologue, putative	No	0.195
PF13_0028	M50 (S2P protease family)	M50 (S2P protease family)	PF13_0287	adenylosuccinate synthetase	No	0.402
PFI0895c	eukaryotic translation initiation factor 3 subunit 5, putative	M67 (Poh1 peptidase)	PFE0885w	eukaryotic translation initiation factor, putative	No	0.547
PFI0895c	eukaryotic translation initiation factor 3 subunit 5, putative	M67 (Poh1 peptidase)	PFE0810c	40S ribosomal protein S14, putative	No	0.487
PFI0895c	eukaryotic translation initiation factor 3 subunit 5, putative	M67 (Poh1 peptidase)	PF10_0187	60S ribosomal protein L30e, putative	No	0.472
PFI0895c	eukaryotic translation initiation factor 3 subunit 5, putative	M67 (Poh1 peptidase)	PF11_0447	translation initiation factor eIF-1A, putative	No	0.47
PFI0895c	eukaryotic translation initiation factor 3 subunit 5, putative	M67 (Poh1 peptidase)	PF13_0045	40S ribosomal protein S27, putative	No	0.421
PFI0895c	eukaryotic translation initiation factor 3 subunit 5, putative	M67 (Poh1 peptidase)	MAL7P1.81	eukaryotic translation initiation factor 3 37.28 kDa subunit, putative	No	0.411
PFI0895c	eukaryotic translation initiation factor 3 subunit 5, putative	M67 (Poh1 peptidase)	PF11_0438	60S ribosomal protein L35ae, putative	No	0.402
PFI0895c	eukaryotic translation initiation factor 3 subunit 5, putative	M67 (Poh1 peptidase)	PFE1005w	40S ribosomal protein S9, putative	No	0.401
PFI0895c	eukaryotic translation initiation factor 3 subunit 5, putative	M67 (Poh1 peptidase)	MAL13P1.92	40S ribosomal protein S15/S19, putative	No	0.4
PFI0895c	eukaryotic translation initiation factor 3 subunit 5, putative	M67 (Poh1 peptidase)	PF13_0228	40S ribosomal protein S6, putative	No	0.4
PFI0895c	eukaryotic translation initiation factor 3 subunit 5, putative	M67 (Poh1 peptidase)	PF14_0141	60S ribosomal protein L10, putative	No	0.4
PFI0895c	eukaryotic translation initiation factor 3 subunit 5, putative	M67 (Poh1 peptidase)	PF07_0043	60S ribosomal protein L34a, putative	No	0.399
PFI0895c	eukaryotic translation initiation factor 3 subunit 5, putative	M67 (Poh1 peptidase)	PF10_0264	40S ribosomal protein S2B, putative	No	0.399
PFI0895c	eukaryotic translation initiation factor 3 subunit 5, putative	M67 (Poh1 peptidase)	PF07_0080	40S ribosomal protein S10, putative	No	0.396
PFI0895c	eukaryotic translation initiation factor 3 subunit 5, putative	M67 (Poh1 peptidase)	PFB0885w	40S ribosomal protein S30, putative	No	0.395
PFI0895c	eukaryotic translation initiation factor 3 subunit 5, putative	M67 (Poh1 peptidase)	PF14_0231	60S ribosomal protein L7-3, putative	No	0.391
PFI0895c	eukaryotic translation initiation factor 3 subunit 5, putative	M67 (Poh1 peptidase)	PFE0185c	60S ribosomal protein L31, putative	No	0.39
PFI0895c	eukaryotic translation initiation factor 3 subunit 5, putative	M67 (Poh1 peptidase)	PFE0850c	60S ribosomal protein L12, putative	No	0.387
PFI0895c	eukaryotic translation initiation factor 3 subunit 5, putative	M67 (Poh1 peptidase)	PF11_0260	60S ribosomal protein L35, putative	No	0.385
PFI0895c	eukaryotic translation initiation factor 3 subunit 5, putative	M67 (Poh1 peptidase)	PFC0735w	40S ribosomal protein S15A, putative	No	0.382
PFI0895c	eukaryotic translation initiation factor 3 subunit 5, putative	M67 (Poh1 peptidase)	PFC0775w	40S ribosomal protein S11, putative	No	0.38
PFI0895c	eukaryotic translation initiation factor 3 subunit 5, putative	M67 (Poh1 peptidase)	PF10_0077	eukaryotic translation initiation factor 3 subunit 7, putative	No	0.372
PFI0895c	eukaryotic translation initiation factor 3 subunit 5, putative	M67 (Poh1 peptidase)	PFE1405c	eukaryotic translation initiation factor 3, subunit 6, putative	No	0.349
PFI0895c	eukaryotic translation initiation factor 3 subunit 5, putative	M67 (Poh1 peptidase)	PFL0335c	eukaryotic translation initiation factor 5, putative	No	0.346
PFI0895c	eukaryotic translation initiation factor 3 subunit 5, putative	M67 (Poh1 peptidase)	PFL0310c	eukaryotic translation initiation factor 3 subunit 8, putative	No	0.342
PFI0895c	eukaryotic translation initiation factor 3 subunit 5, putative	M67 (Poh1 peptidase)	MAL8P1.83	eukaryotic translation initiation factor, putative	No	0.301
PFI0895c	eukaryotic translation initiation factor 3 subunit 5, putative	M67 (Poh1 peptidase)	PFC0300c	60S ribosomal protein L7, putative	No	0.296
PFI0895c	eukaryotic translation initiation factor 3 subunit 5, putative	M67 (Poh1 peptidase)	PF13_0346	60S ribosomal protein L40/UBI, putative	No	0.252
PFI0895c	eukaryotic translation initiation factor 3 subunit 5, putative	M67 (Poh1 peptidase)	MAL13P1.344	RNAse L inhibitor protein, putative	No	0.23
PFI0895c	eukaryotic translation initiation factor 3 subunit 5, putative	M67 (Poh1 peptidase)	PFF0590c	homologue of human HSPC025	No	0.189
PFI0895c	eukaryotic translation initiation factor 3 subunit 5, putative	M67 (Poh1 peptidase)	PFC0441c	SAC3/GNAP family-related protein, putative	No	0.178
PFI0895c	eukaryotic translation initiation factor 3 subunit 5, putative	M67 (Poh1 peptidase)	PF07_0034	cloroquine resistance associated protein Cg3 protein	No	0.159
MAL13P1.343	proteasome regulatory subunit, putative	M67 (Poh1 protease)	PF11_0303	26S proteasome regulatory subunit, putative	No	0.953
MAL13P1.343	proteasome regulatory subunit, putative	M67 (Poh1 protease)	MAL13P1.190	proteasome regulatory subunit, putative	No	0.951
MAL13P1.343	proteasome regulatory subunit, putative	M67 (Poh1 protease)	PF10_0174	26s proteasome regulatory subunit p55, putative	No	0.949
MAL13P1.343	proteasome regulatory subunit, putative	M67 (Poh1 protease)	PF08_0109	proteasome subunit alpha type 5, putative	No	0.943
MAL13P1.343	proteasome regulatory subunit, putative	M67 (Poh1 protease)	PFB0260w	proteasome 26S regulatory subunit, putative	No	0.943
MAL13P1.343	proteasome regulatory subunit, putative	M67 (Poh1 protease)	PFI0630w	26S proteasome regulatory subunit, putative	M67 (Poh1 protease)	0.942
MAL13P1.343	proteasome regulatory subunit, putative	M67 (Poh1 protease)	MAL8P1.142	20S proteasome beta subunit	T1 (proteasome family)	0.891
MAL13P1.343	proteasome regulatory subunit, putative	M67 (Poh1 protease)	PF14_0632	26S proteasome regulatory subunit, putative	No	0.87
MAL13P1.343	proteasome regulatory subunit, putative	M67 (Poh1 protease)	PFC0520w	26S proteasome regulatory subunit S14, putative	No	0.858
MAL13P1.343	proteasome regulatory subunit, putative	M67 (Poh1 protease)	PFF0420c	proteasome subunit alpha type 2, putative	T1 (proteasome family)	0.756
MAL13P1.343	proteasome regulatory subunit, putative	M67 (Poh1 protease)	PF07_0112	proteasome subunit alpha type 5, putative	T1 (proteasome family)	0.743
MAL13P1.343	proteasome regulatory subunit, putative	M67 (Poh1 protease)	PF10_0298	26S proteasome regulatory subunit, putative	No	0.743
MAL13P1.343	proteasome regulatory subunit, putative	M67 (Poh1 protease)	PFA0400c	beta3 proteasome subunit, putative	T1 (proteasome family)	0.715
MAL13P1.343	proteasome regulatory subunit, putative	M67 (Poh1 protease)	PFL2345c	tat-binding protein homolog	No	0.704
MAL13P1.343	proteasome regulatory subunit, putative	M67 (Poh1 protease)	PF13_0033	26S proteasome regulatory subunit, putative	No	0.701
MAL13P1.343	proteasome regulatory subunit, putative	M67 (Poh1 protease)	PFD0665c	26S proteasome AAA-ATPase subunit RPT3, putative	No	0.695
MAL13P1.343	proteasome regulatory subunit, putative	M67 (Poh1 protease)	PF10_0081	26S proteasome regulatory subunit 4, putative	No	0.69
MAL13P1.343	proteasome regulatory subunit, putative	M67 (Poh1 protease)	PFA0465c	N-acetyltransferase, putative	No	0.679
MAL13P1.343	proteasome regulatory subunit, putative	M67 (Poh1 protease)	PF11_0314	26S proteasome regulatory subunit 6a, putative	No	0.677
MAL13P1.343	proteasome regulatory subunit, putative	M67 (Poh1 protease)	MAL13P1.337	Skp1 family protein, putative	No	0.671
MAL13P1.343	proteasome regulatory subunit, putative	M67 (Poh1 protease)	PF13_0063	26S proteasome regulatory subunit 7, putative	No	0.669
MAL13P1.343	proteasome regulatory subunit, putative	M67 (Poh1 protease)	PFL0585w	polyubiquitin	No	0.662
MAL13P1.343	proteasome regulatory subunit, putative	M67 (Poh1 protease)	PF08_0087	karyopherin alpha	No	0.661
MAL13P1.343	proteasome regulatory subunit, putative	M67 (Poh1 protease)	PF14_0025	proteosome subunit, putative	No	0.591
MAL13P1.343	proteasome regulatory subunit, putative	M67 (Poh1 protease)	PFC0785c	proteasome regulatory protein, putative	No	0.556
MAL13P1.343	proteasome regulatory subunit, putative	M67 (Poh1 protease)	MAL13P1.64	ubiquitin-like protein nedd8 homologue, putative	No	0.546
MAL13P1.343	proteasome regulatory subunit, putative	M67 (Poh1 protease)	PFI0370c	subunit of proteaseome activator complex, putative	No	0.544
MAL13P1.343	proteasome regulatory subunit, putative	M67 (Poh1 protease)	PFE1355c	ubiquitin carboxyl-terminal hydrolase, putative	C19 (ubiquitin-specific protease family)	0.529
MAL13P1.343	proteasome regulatory subunit, putative	M67 (Poh1 protease)	PF11_0142	ubiquitin domain containing protein	No	0.528
MAL13P1.343	proteasome regulatory subunit, putative	M67 (Poh1 protease)	MAL13P1.231	Sec61 alpha subunit, PfSec61	No	0.518
MAL13P1.343	proteasome regulatory subunit, putative	M67 (Poh1 protease)	PF13_0346	60S ribosomal protein L40/UBI, putative	No	0.514
MAL13P1.343	proteasome regulatory subunit, putative	M67 (Poh1 protease)	PFC0745c	proteasome component C8, putative	No	0.496
MAL13P1.343	proteasome regulatory subunit, putative	M67 (Poh1 protease)	PF13_0014	40S ribosomal protein S7, putative	No	0.426
MAL13P1.343	proteasome regulatory subunit, putative	M67 (Poh1 protease)	PF13_0179	isoleucine-tRNA ligase, putative	No	0.387
MAL13P1.343	proteasome regulatory subunit, putative	M67 (Poh1 protease)	PF14_0441	pyruvate dehydrogenase E1 beta subunit	No	0.354
MAL13P1.343	proteasome regulatory subunit, putative	M67 (Poh1 protease)	PF14_0100	cytidine triphosphate synthetase	No	0.348
MAL13P1.343	proteasome regulatory subunit, putative	M67 (Poh1 protease)	PFF0700c	60S ribosomal protein L19, putative	No	0.295
MAL13P1.343	proteasome regulatory subunit, putative	M67 (Poh1 protease)	PFL0190w	ubiquitin conjugating enzyme E2, putative	No	0.288
MAL13P1.343	proteasome regulatory subunit, putative	M67 (Poh1 protease)	PFI1170c	thioredoxin reductase	No	0.283
MAL13P1.343	proteasome regulatory subunit, putative	M67 (Poh1 protease)	PF10_0114	DNA repair protein RAD23, putative	No	0.276
MAL13P1.343	proteasome regulatory subunit, putative	M67 (Poh1 protease)	PF14_0231	60S ribosomal protein L7-3, putative	No	0.268
MAL13P1.343	proteasome regulatory subunit, putative	M67 (Poh1 protease)	PFE0350c	60S ribosomal protein L4, putative	No	0.263
MAL13P1.343	proteasome regulatory subunit, putative	M67 (Poh1 protease)	PFE0225w	3-methyl-2-oxobutanoate dehydrogenase (lipoamide), putative	No	0.261
MAL13P1.343	proteasome regulatory subunit, putative	M67 (Poh1 protease)	PF10_0368	dynamin-like protein	No	0.251
MAL13P1.343	proteasome regulatory subunit, putative	M67 (Poh1 protease)	MAL8P1.104	CAF1 family ribonuclease, putative	No	0.25
MAL13P1.343	proteasome regulatory subunit, putative	M67 (Poh1 protease)	PF10_0102	ankyrin-repeat protein, putative	No	0.242
MAL13P1.343	proteasome regulatory subunit, putative	M67 (Poh1 protease)	MAL7P1.24	large ribosomal subunit processing protein, putative	No	0.237
MAL13P1.343	proteasome regulatory subunit, putative	M67 (Poh1 protease)	PFC0845c	ubiquitin-protein ligase, putative	No	0.235
MAL13P1.343	proteasome regulatory subunit, putative	M67 (Poh1 protease)	PF11_0427	dolichol phosphate mannose synthase	No	0.229
MAL13P1.343	proteasome regulatory subunit, putative	M67 (Poh1 protease)	PF10_0144	prohibitin, putative	No	0.227
MAL13P1.343	proteasome regulatory subunit, putative	M67 (Poh1 protease)	PF11_0087	Rad51 homolog	No	0.226
MAL13P1.343	proteasome regulatory subunit, putative	M67 (Poh1 protease)	PF14_0545	thioredoxin 1	No	0.226
MAL13P1.343	proteasome regulatory subunit, putative	M67 (Poh1 protease)	PF14_0323	calmodulin	No	0.224
MAL13P1.343	proteasome regulatory subunit, putative	M67 (Poh1 protease)	PFD0455w	40S ribosomal processing protein, putative	No	0.224
MAL13P1.343	proteasome regulatory subunit, putative	M67 (Poh1 protease)	PFA0145c	aspartyl-tRNA synthetase	No	0.223
MAL13P1.343	proteasome regulatory subunit, putative	M67 (Poh1 protease)	PFD0950w	ran binding protein 1, putative	No	0.221
MAL13P1.343	proteasome regulatory subunit, putative	M67 (Poh1 protease)	PFC0200w	60S ribosomal protein L44, putative	No	0.22
MAL13P1.343	proteasome regulatory subunit, putative	M67 (Poh1 protease)	MAL13P1.167	signal peptidase 21 kDa subunit	S26 (signal peptidase I family)	0.216
MAL13P1.343	proteasome regulatory subunit, putative	M67 (Poh1 protease)	MAL7P1.94	prefoldin subunit 3, putative	No	0.215
MAL13P1.343	proteasome regulatory subunit, putative	M67 (Poh1 protease)	PFB0450w	secretory complex protein 61 gamma subunit	No	0.212
MAL13P1.343	proteasome regulatory subunit, putative	M67 (Poh1 protease)	PF08_0006	prohibitin, putative	No	0.208
MAL13P1.343	proteasome regulatory subunit, putative	M67 (Poh1 protease)	PFB0385w	acyl carrier protein	No	0.207
MAL13P1.343	proteasome regulatory subunit, putative	M67 (Poh1 protease)	PF10_0043	60S ribosomal protein L13, putative	No	0.205
MAL13P1.343	proteasome regulatory subunit, putative	M67 (Poh1 protease)	PF13_0301	ubiquitin conjugating enzyme, putative	No	0.205
MAL13P1.343	proteasome regulatory subunit, putative	M67 (Poh1 protease)	PFL0785c	signal recognition particle SRP19	No	0.195
MAL13P1.343	proteasome regulatory subunit, putative	M67 (Poh1 protease)	PFL0460w	lsm7 homologue, putative	No	0.194
MAL13P1.343	proteasome regulatory subunit, putative	M67 (Poh1 protease)	PFE1350c	ubiquitin conjugating enzyme 13, putative	No	0.191
MAL13P1.343	proteasome regulatory subunit, putative	M67 (Poh1 protease)	PFC0400w	60S acidic ribosomal protein P2, putative	No	0.19
MAL13P1.343	proteasome regulatory subunit, putative	M67 (Poh1 protease)	PF14_0597	cytochrome c1 precursor, putative	No	0.187
MAL13P1.343	proteasome regulatory subunit, putative	M67 (Poh1 protease)	PF14_0295	ATP-specific succinyl-CoA synthetase beta subunit, putative	No	0.185
MAL13P1.343	proteasome regulatory subunit, putative	M67 (Poh1 protease)	PF11_0454	40S ribosomal protein S21e, putative	No	0.184
MAL13P1.343	proteasome regulatory subunit, putative	M67 (Poh1 protease)	MAL8P1.67	nucleolar preribosomal assembly protein, putative	No	0.182
MAL13P1.343	proteasome regulatory subunit, putative	M67 (Poh1 protease)	MAL13P1.299	conserved protein, unknown function	No	0.181
MAL13P1.343	proteasome regulatory subunit, putative	M67 (Poh1 protease)	PFA0480w	phenylalanyl-tRNA synthetase, putative	No	0.179
MAL13P1.343	proteasome regulatory subunit, putative	M67 (Poh1 protease)	PF08_0085	ubiquitin conjugating enzyme, putative	No	0.178
MAL13P1.343	proteasome regulatory subunit, putative	M67 (Poh1 protease)	PF14_0327	methionine aminopeptidase 2	M24 (methionyl aminopeptidase 1)	0.178
MAL13P1.343	proteasome regulatory subunit, putative	M67 (Poh1 protease)	PFE0810c	40S ribosomal protein S14, putative	No	0.178
MAL13P1.343	proteasome regulatory subunit, putative	M67 (Poh1 protease)	PF11_0061	histone H4	No	0.176
MAL13P1.343	proteasome regulatory subunit, putative	M67 (Poh1 protease)	PFC0900w	T-complex protein 1 epsilon subunit, putative	No	0.176
MAL13P1.343	proteasome regulatory subunit, putative	M67 (Poh1 protease)	PF08_0126	DNA repair protein rad54, putative	No	0.175
MAL13P1.343	proteasome regulatory subunit, putative	M67 (Poh1 protease)	PF14_0391	60S ribosomal protein L1, putative	No	0.174
MAL13P1.343	proteasome regulatory subunit, putative	M67 (Poh1 protease)	PFC0285c	T-complex protein beta subunit, putative	No	0.173
MAL13P1.343	proteasome regulatory subunit, putative	M67 (Poh1 protease)	PF14_0601	replication factor C3	No	0.171
MAL13P1.343	proteasome regulatory subunit, putative	M67 (Poh1 protease)	PF11_0065	40S ribosomal protein S4, putative	No	0.17
MAL13P1.343	proteasome regulatory subunit, putative	M67 (Poh1 protease)	PFE1140c	G10 protein, putative	No	0.17
MAL13P1.343	proteasome regulatory subunit, putative	M67 (Poh1 protease)	PFC0855w	ubiquitin conjugating enzyme, putative	No	0.168
MAL13P1.343	proteasome regulatory subunit, putative	M67 (Poh1 protease)	PFD0895c	Bet3 transport protein, putative	No	0.167
MAL13P1.343	proteasome regulatory subunit, putative	M67 (Poh1 protease)	PFF1050w	nascent polypeptide associated complex alpha chain, putative	No	0.166
MAL13P1.343	proteasome regulatory subunit, putative	M67 (Poh1 protease)	PF11_0051	phenylalanyl-tRNA synthetase beta chain, putative	No	0.163
MAL13P1.343	proteasome regulatory subunit, putative	M67 (Poh1 protease)	PF11_0331	TCP-1/cpn60 chaperonin family, putative	No	0.16
MAL13P1.343	proteasome regulatory subunit, putative	M67 (Poh1 protease)	PFL1845c	calcyclin binding protein, putative	No	0.16
MAL13P1.343	proteasome regulatory subunit, putative	M67 (Poh1 protease)	PFC0300c	60S ribosomal protein L7, putative	No	0.158
MAL13P1.343	proteasome regulatory subunit, putative	M67 (Poh1 protease)	PFI1325w	CS domain protein, putative	No	0.158
MAL13P1.343	proteasome regulatory subunit, putative	M67 (Poh1 protease)	PFL0670c	bifunctional aminoacyl-tRNA synthetase, putative	No	0.158
MAL13P1.343	proteasome regulatory subunit, putative	M67 (Poh1 protease)	PFC0535w	60S ribosomal protein L26, putative	No	0.156
MAL13P1.343	proteasome regulatory subunit, putative	M67 (Poh1 protease)	MAL7P1.170	Plasmodium exported protein, unknown function	No	0.154
MAL13P1.343	proteasome regulatory subunit, putative	M67 (Poh1 protease)	PF11_0098	endoplasmic reticulum-resident calcium binding protein	No	0.154
MAL13P1.343	proteasome regulatory subunit, putative	M67 (Poh1 protease)	PF11_0257	ethanolamine kinase, putative	No	0.154
MAL13P1.343	proteasome regulatory subunit, putative	M67 (Poh1 protease)	PFE0850c	60S ribosomal protein L12, putative	No	0.154
MAL13P1.343	proteasome regulatory subunit, putative	M67 (Poh1 protease)	PFI1475w	merozoite surface protein 1	No	0.154
MAL13P1.343	proteasome regulatory subunit, putative	M67 (Poh1 protease)	PF10_0356	liver stage antigen 1	No	0.151
MAL13P1.343	proteasome regulatory subunit, putative	M67 (Poh1 protease)	PF14_0428	histidine--tRNA ligase, putative	No	0.151
MAL13P1.343	proteasome regulatory subunit, putative	M67 (Poh1 protease)	PFL2055w	40S ribosomal protein S17, putative	No	0.151
PFI0630w	26S proteasome regulatory subunit, putative	M67 (Poh1 protease)	PF11_0303	26S proteasome regulatory subunit, putative	No	0.958
PFI0630w	26S proteasome regulatory subunit, putative	M67 (Poh1 protease)	MAL13P1.190	26S proteasome regulatory subunit, putative	No	0.946
PFI0630w	proteasome regulatory subunit, putative	M67 (Poh1 protease)	PF10_0174	26s proteasome regulatory subunit p55, putative	No	0.93
PFI0630w	26S proteasome regulatory subunit, putative	M67 (Poh1 protease)	PF14_0676	20S proteasome beta 4 subunit, putative	T1 (proteasome family)	0.903
PFI0630w	26S proteasome regulatory subunit, putative	M67 (Poh1 protease)	PFB0260w	proteasome 26S regulatory subunit, putative	No	0.889
PFI0630w	26S proteasome regulatory subunit, putative	M67 (Poh1 protease)	PFE0915c	proteasome subunit beta type 1, putative	T1 (proteasome family)	0.866
PFI0630w	26S proteasome regulatory subunit, putative	M67 (Poh1 protease)	PF10_0111	20S proteasome beta subunit, putative	T1 (proteasome family)	0.857
PFI0630w	proteasome regulatory subunit, putative	M67 (Poh1 protease)	PF14_0632	26S proteasome regulatory subunit, putative	No	0.844
PFI0630w	26S proteasome regulatory subunit, putative	M67 (Poh1 protease)	PF13_0156	proteasome subunit beta type 7 precursor, putative	T1 (proteasome family)	0.833
PFI0630w	proteasome regulatory subunit, putative	M67 (Poh1 protease)	PF08_0109	proteasome subunit alpha type 5, putative	No	0.796
PFI0630w	proteasome regulatory subunit, putative	M67 (Poh1 protease)	PF10_0298	26S proteasome regulatory subunit, putative	No	0.795
PFI0630w	proteasome regulatory subunit, putative	M67 (Poh1 protease)	PFC0520w	26S proteasome regulatory subunit S14, putative	No	0.791
PFI0630w	proteasome regulatory subunit, putative	M67 (Poh1 protease)	PF10_0081	26S proteasome regulatory subunit 4, putative	No	0.73
PFI0630w	proteasome regulatory subunit, putative	M67 (Poh1 protease)	PFA0400c	beta3 proteasome subunit, putative	T1 (proteasome family)	0.729
PFI0630w	proteasome regulatory subunit, putative	M67 (Poh1 protease)	PFD0665c	26S proteasome AAA-ATPase subunit RPT3, putative	No	0.728
PFI0630w	26S proteasome regulatory subunit, putative	M67 (Poh1 protease)	PF13_0033	26S proteasome regulatory subunit, putative	No	0.724
PFI0630w	proteasome regulatory subunit, putative	M67 (Poh1 protease)	PFL2345c	tat-binding protein homolog	No	0.721
PFI0630w	26S proteasome regulatory subunit, putative	M67 (Poh1 protease)	PF13_0282	proteasome subunit, putative	T1 (proteasome family)	0.712
PFI0630w	proteasome regulatory subunit, putative	M67 (Poh1 protease)	PF11_0314	26S proteasome regulatory subunit 6a, putative	No	0.706
PFI0630w	proteasome regulatory subunit, putative	M67 (Poh1 protease)	PFL0585w	polyubiquitin	No	0.691
PFI0630w	proteasome regulatory subunit, putative	M67 (Poh1 protease)	PF13_0063	26S proteasome regulatory subunit 7, putative	No	0.681
PFI0630w	26S proteasome regulatory subunit, putative	M67 (Poh1 protease)	PF14_0716	proteosome subunit alpha type 1, putative	T1 (proteasome family)	0.653
PFI0630w	26S proteasome regulatory subunit, putative	M67 (Poh1 protease)	PFI1545c	proteasome precursor, putative	T1 (proteasome family)	0.614
PFI0630w	proteasome regulatory subunit, putative	M67 (Poh1 protease)	PF14_0025	proteosome subunit, putative	No	0.584
PFI0630w	26S proteasome regulatory subunit, putative	M67 (Poh1 protease)	PFC0785c	proteasome regulatory protein, putative	No	0.539
PFI0630w	26S proteasome regulatory subunit, putative	M67 (Poh1 protease)	PFC0745c	proteasome component C8, putative	No	0.4
PFI0630w	26S proteasome regulatory subunit, putative	M67 (Poh1 protease)	PFI1625c	organelle processing peptidase, putative	M16 (pitrilysin family)	0.348
PFI0630w	proteasome regulatory subunit, putative	M67 (Poh1 protease)	PFA0465c	N-acetyltransferase, putative	No	0.334
PFI0630w	26S proteasome regulatory subunit, putative	M67 (Poh1 protease)	PF10_0077	eukaryotic translation initiation factor 3 subunit 7, putative	No	0.327
PFI0630w	26S proteasome regulatory subunit, putative	M67 (Poh1 protease)	PFL0210c	eukaryotic initiation factor 5a, putative	No	0.286
PFI0630w	proteasome regulatory subunit, putative	M67 (Poh1 protease)	PF14_0100	cytidine triphosphate synthetase	No	0.279
PFI0630w	26S proteasome regulatory subunit, putative	M67 (Poh1 protease)	PF10_0114	DNA repair protein RAD23, putative	No	0.272
PFI0630w	proteasome regulatory subunit, putative	M67 (Poh1 protease)	PF08_0126	DNA repair protein rad54, putative	No	0.248
PFI0630w	proteasome regulatory subunit, putative	M67 (Poh1 protease)	PFD0660w	phosphoglycerate mutase, putative	No	0.238
PFI0630w	26S proteasome regulatory subunit, putative	M67 (Poh1 protease)	PF10_0102	ankyrin-repeat protein, putative	No	0.234
PFI0630w	26S proteasome regulatory subunit, putative	M67 (Poh1 protease)	PF14_0510	cochaperone p23	No	0.233
PFI0630w	26S proteasome regulatory subunit, putative	M67 (Poh1 protease)	PFD0265w	pre-mRNA splicing factor, putative	No	0.233
PFI0630w	proteasome regulatory subunit, putative	M67 (Poh1 protease)	MAL13P1.92	40S ribosomal protein S15/S19, putative	No	0.193
PFI0630w	proteasome regulatory subunit, putative	M67 (Poh1 protease)	PF11_0447	translation initiation factor eIF-1A, putative	No	0.193
PFI0630w	proteasome regulatory subunit, putative	M67 (Poh1 protease)	PF10_0103	eukaryotic translation initiation factor 2 beta subunit, putative	No	0.189
PFI0630w	26S proteasome regulatory subunit, putative	M67 (Poh1 protease)	PFI0475w	small nuclear ribonucleoprotein Sm D3, putativ	No	0.184
PFI0630w	proteasome regulatory subunit, putative	M67 (Poh1 protease)	PFE0850c	60S ribosomal protein L12, putative	No	0.179
PFI0630w	proteasome regulatory subunit, putative	M67 (Poh1 protease)	PF14_0146	ribonucleoprotein, putative	No	0.172
PFI0630w	proteasome regulatory subunit, putative	M67 (Poh1 protease)	PF14_0141	60S ribosomal protein L10, putative	No	0.17
PFI0630w	26S proteasome regulatory subunit, putative	M67 (Poh1 protease)	PFC0870w	elongation factor 1 (EF-1), putative	No	0.17
PFI0630w	26S proteasome regulatory subunit, putative	M67 (Poh1 protease)	PF14_0241	basic transcription factor 3b, putative	No	0.168
PFI0630w	26S proteasome regulatory subunit, putative	M67 (Poh1 protease)	PF13_0330	ATP-dependent DNA helicase, putative	No	0.165
PFI0630w	26S proteasome regulatory subunit, putative	M67 (Poh1 protease)	MAL7P1.81	eukaryotic translation initiation factor 3 37.28 kDa subunit, putative	No	0.164
PFI0630w	proteasome regulatory subunit, putative	M67 (Poh1 protease)	PFC0295c	40S ribosomal protein S12, putative	No	0.158
PFI0630w	proteasome regulatory subunit, putative	M67 (Poh1 protease)	PF13_0349	nucleoside diphosphate kinase	No	0.155
PFI0630w	26S proteasome regulatory subunit, putative	M67 (Poh1 protease)	PF13_0171	60S ribosomal protein L23, putative	No	0.152
PFI0630w	proteasome regulatory subunit, putative	M67 (Poh1 protease)	PFC0290w	40S ribosomal protein S23, putative	No	0.15
PFI0630w	proteasome regulatory subunit, putative	M67 (Poh1 protease)	PFL2055w	40S ribosomal protein S17, putative	No	0.15
PF08_0063	ClpB protein, putative	S14 (ClpP endopeptidase family)	PF11_0175	heat shock protein 101	S14 (ClpP endopeptidase family)	0.808
PF08_0063	ClpB protein, putative	S14 (ClpP endopeptidase family)	PF11_0351	heat shock protein 70	No	0.799
PF08_0063	ClpB protein, putative	S14 (ClpP endopeptidase family)	PFI0875w	heat shock protein 70	No	0.72
PF08_0063	ClpB protein, putative	S14 (ClpP endopeptidase family)	PF08_0054	heat shock protein 70	No	0.713
PF08_0063	ClpB protein, putative	S14 (ClpP endopeptidase family)	PF11_0258	co-chaperone GrpE, putative	No	0.691
PF08_0063	ClpB protein, putative	S14 (ClpP endopeptidase family)	PFL0740c	10 kd chaperonin	No	0.638
PF08_0063	ClpB protein, putative	S14 (ClpP endopeptidase family)	PF10_0153	heat shock protein 60	No	0.599
PF08_0063	ClpB protein, putative	S14 (ClpP endopeptidase family)	PF14_0324	Hsp70/Hsp90 organizing protein, putative	No	0.5
PF08_0063	ClpB protein, putative	S14 (ClpP endopeptidase family)	PF13_0021	small heat shock protein, putative	No	0.485
PF08_0063	ClpB protein, putative	S14 (ClpP endopeptidase family)	PFC0310c	ATP-dependent Clp protease proteolytic subunit	S14 (ClpP endopeptidase family)	0.46
PF08_0063	ClpB protein, putative	S14 (ClpP endopeptidase family)	PFI0355c	ATP-dependent heat shock protein, putative	No	0.446
PF08_0063	ClpB protein, putative	S14 (ClpP endopeptidase family)	PF14_0545	thioredoxin 1	No	0.423
PF08_0063	ClpB protein, putative	S14 (ClpP endopeptidase family)	PF13_0052	ribosomal RNA methyltransferase, putative	No	0.414
PF08_0063	ClpB protein, putative	S14 (ClpP endopeptidase family)	PF14_0359	HSP40, subfamily A, putative	No	0.396
PF08_0063	ClpB protein, putative	S14 (ClpP endopeptidase family)	PFB0595w	heat shock protein 40, putative	No	0.373
PF08_0063	ClpB protein, putative	S14 (ClpP endopeptidase family)	PF14_0063	ATP-dependent Clp protease, putative	S14 (ClpP endopeptidase family)	0.365
PF08_0063	ClpB protein, putative	S14 (ClpP endopeptidase family)	PFD0465w	heat shock protein 40	No	0.362
PF08_0063	ClpB protein, putative	S14 (ClpP endopeptidase family)	PFF1415c	DnaJ protein, putative	No	0.343
PF08_0063	ClpB protein, putative	S14 (ClpP endopeptidase family)	PF14_0378	triosephosphate isomerase	No	0.324
PF08_0063	ClpB protein, putative	S14 (ClpP endopeptidase family)	PF10_0122	phosphoglucomutase, putative	No	0.312
PF08_0063	ClpB protein, putative	S14 (ClpP endopeptidase family)	PFL0565w	heat shock protein DNAJ homologue Pfj4	No	0.312
PF08_0063	ClpB protein, putative	S14 (ClpP endopeptidase family)	PFL1070c	endoplasmin homolog precursor, putative	No	0.303
PF08_0063	ClpB protein, putative	S14 (ClpP endopeptidase family)	PFL1545c	chaperonin, cpn60	No	0.286
PF08_0063	ClpB protein, putative	S14 (ClpP endopeptidase family)	PFL1590c	elongation factor G, putative	No	0.276
PF08_0063	ClpB protein, putative	S14 (ClpP endopeptidase family)	PF13_0349	nucleoside diphosphate kinase	No	0.262
PF08_0063	ClpB protein, putative	S14 (ClpP endopeptidase family)	PF10_0155	enolase	No	0.245
PF08_0063	ClpB protein, putative	S14 (ClpP endopeptidase family)	PF14_0598	glyceraldehyde-3-phosphate dehydrogenase	No	0.245
PF08_0063	ClpB protein, putative	S14 (ClpP endopeptidase family)	PFE0055c	heat shock protein 40, type II	No	0.238
PF08_0063	ClpB protein, putative	S14 (ClpP endopeptidase family)	PFF0360w	uroporphyrinogen III decarboxylase	No	0.238
PF08_0063	ClpB protein, putative	S14 (ClpP endopeptidase family)	PF11_0208	phosphoglycerate mutase, putative	No	0.235
PF08_0063	ClpB protein, putative	S14 (ClpP endopeptidase family)	PF14_0066	radical SAM protein, putative	No	0.235
PF08_0063	ClpB protein, putative	S14 (ClpP endopeptidase family)	PFI1090w	S-adenosylmethionine synthetase	No	0.223
PF08_0063	ClpB protein, putative	S14 (ClpP endopeptidase family)	PFD0805w	prohibitin-like protein, putative	No	0.212
PF08_0063	ClpB protein, putative	S14 (ClpP endopeptidase family)	PFB0505c	beta-ketoacyl-ACP synthase III	No	0.206
PF08_0063	ClpB protein, putative	S14 (ClpP endopeptidase family)	PF07_0029	heat shock protein 90	No	0.195
PF08_0063	ClpB protein, putative	S14 (ClpP endopeptidase family)	PF10_0210	deoxyribose-phosphate aldolase, putative	No	0.195
PF08_0063	ClpB protein, putative	S14 (ClpP endopeptidase family)	PF10_0149	cysteinyl-tRNA synthetase, putative	No	0.192
PF08_0063	ClpB protein, putative	S14 (ClpP endopeptidase family)	PFB0090c	RESA-like protein with PHIST and DnaJ domains	No	0.188
PF08_0063	ClpB protein, putative	S14 (ClpP endopeptidase family)	PFE0730c	ribose 5-phosphate epimerase, putative	No	0.188
PF08_0063	ClpB protein, putative	S14 (ClpP endopeptidase family)	PF07_0088	40S ribosomal protein S5, putative	No	0.187
PF08_0063	ClpB protein, putative	S14 (ClpP endopeptidase family)	PF14_0368	thioredoxin peroxidase 1	No	0.187
PF08_0063	ClpB protein, putative	S14 (ClpP endopeptidase family)	MAL13P1.162	DnaJ protein, putative	No	0.184
PF08_0063	ClpB protein, putative	S14 (ClpP endopeptidase family)	PFF1300w	pyruvate kinase	No	0.177
PF08_0063	ClpB protein, putative	S14 (ClpP endopeptidase family)	PF11_0380	DnaJ protein, putative	No	0.174
PF08_0063	ClpB protein, putative	S14 (ClpP endopeptidase family)	PF11_0170	cyclophilin, putative	No	0.171
PF08_0063	ClpB protein, putative	S14 (ClpP endopeptidase family)	PFI1105w	phosphoglycerate kinase	No	0.171
PF08_0063	ClpB protein, putative	S14 (ClpP endopeptidase family)	MAL7P1.110	Ham1-like protein, putative	No	0.17
PF08_0063	ClpB protein, putative	S14 (ClpP endopeptidase family)	PF14_0417	heat shock protein 90, putative	No	0.17
PF08_0063	ClpB protein, putative	S14 (ClpP endopeptidase family)	PF14_0589	valine-tRNA ligase, putative	No	0.168
PF08_0063	ClpB protein, putative	S14 (ClpP endopeptidase family)	PFI0910w	DNA helicase, putative	No	0.167
PF08_0063	ClpB protein, putative	S14 (ClpP endopeptidase family)	PFL0970w	pre-mRNA splicing factor, putative	No	0.166
PF08_0063	ClpB protein, putative	S14 (ClpP endopeptidase family)	MAL13P1.281	glutamate--tRNA ligase, putative	No	0.165
PF08_0063	ClpB protein, putative	S14 (ClpP endopeptidase family)	PFF0435w	ornithine aminotransferase	No	0.164
PF08_0063	ClpB protein, putative	S14 (ClpP endopeptidase family)	PFL0630w	iron-sulfur subunit of succinate dehydrogenase	No	0.163
PF08_0063	ClpB protein, putative	S14 (ClpP endopeptidase family)	MAL13P1.284	pyrroline carboxylate reductase	No	0.162
PF08_0063	ClpB protein, putative	S14 (ClpP endopeptidase family)	PFD0600c	mitochondrial ribosomal protein S12 precursor, putative	No	0.16
PF08_0063	ClpB protein, putative	S14 (ClpP endopeptidase family)	PFE1125w	mitochondrial ribosomal protein L17 precursor, putative	No	0.16
PF08_0063	ClpB protein, putative	S14 (ClpP endopeptidase family)	PFD0265w	pre-mRNA splicing factor, putative	No	0.157
PF08_0063	ClpB protein, putative	S14 (ClpP endopeptidase family)	PFC0225c	elongation factor (EF-TS), putative	No	0.156
PF08_0063	ClpB protein, putative	S14 (ClpP endopeptidase family)	PF11_0157	glycerol-3-phosphate dehydrogenase, putative	No	0.153
PF08_0063	ClpB protein, putative	S14 (ClpP endopeptidase family)	PFL0725w	thioredoxin peroxidase 2	No	0.153
PF08_0063	ClpB protein, putative	S14 (ClpP endopeptidase family)	PF10_0334	flavoprotein subunit of succinate dehydrogenase	No	0.151
PF11_0175	heat shock protein 101	S14 (ClpP endopeptidase family)	PF11_0351	heat shock protein 70	No	0.726
PF11_0175	heat shock protein 101	S14 (ClpP endopeptidase family)	PFI0875w	heat shock protein 70	No	0.646
PF11_0175	heat shock protein 101	S14 (ClpP endopeptidase family)	PF11_0258	co-chaperone GrpE, putative	No	0.642
PF11_0175	heat shock protein 101	S14 (ClpP endopeptidase family)	PF08_0054	heat shock protein 70	No	0.638
PF11_0175	heat shock protein 101	S14 (ClpP endopeptidase family)	PFC0310c	ATP-dependent Clp protease proteolytic subunit	S14 (ClpP endopeptidase family)	0.584
PF11_0175	heat shock protein 101	S14 (ClpP endopeptidase family)	PFL0740c	10 kd chaperonin	No	0.583
PF11_0175	heat shock protein 101	S14 (ClpP endopeptidase family)	PF10_0153	heat shock protein 60	No	0.579
PF11_0175	heat shock protein 101	S14 (ClpP endopeptidase family)	PF13_0021	small heat shock protein, putative	No	0.517
PF11_0175	heat shock protein 101	S14 (ClpP endopeptidase family)	PFI0355c	ATP-dependent heat shock protein, putative	No	0.511
PF11_0175	heat shock protein 101	S14 (ClpP endopeptidase family)	PF14_0324	Hsp70/Hsp90 organizing protein, putative	No	0.499
PF11_0175	heat shock protein 101	S14 (ClpP endopeptidase family)	PFL1465c	heat shock protein hslv	T1 (proteasome family)	0.497
PF11_0175	heat shock protein 101	S14 (ClpP endopeptidase family)	PFB0420w	2C-methyl-D-erythritol 2,4-cyclodiphosphate synthase	No	0.383
PF11_0175	heat shock protein 101	S14 (ClpP endopeptidase family)	PF10_0149	cysteinyl-tRNA synthetase, putative	No	0.358
PF11_0175	heat shock protein 101	S14 (ClpP endopeptidase family)	PF14_0359	HSP40, subfamily A, putative	No	0.351
PF11_0175	heat shock protein 101	S14 (ClpP endopeptidase family)	PF14_0545	thioredoxin 1	No	0.334
PF11_0175	heat shock protein 101	S14 (ClpP endopeptidase family)	PF13_0052	ribosomal RNA methyltransferase, putative	No	0.324
PF11_0175	heat shock protein 101	S14 (ClpP endopeptidase family)	PFF1415c	DnaJ protein, putative	No	0.317
PF11_0175	heat shock protein 101	S14 (ClpP endopeptidase family)	PFB0595w	heat shock protein 40, putative	No	0.316
PF11_0175	heat shock protein 101	S14 (ClpP endopeptidase family)	PF14_0616	ATP-dependent protease la, putative	M41 (FtsH endopeptidase family)	0.315
PF11_0175	heat shock protein 101	S14 (ClpP endopeptidase family)	PFD0465w	heat shock protein 40	No	0.312
PF11_0175	heat shock protein 101	S14 (ClpP endopeptidase family)	PF10_0155	enolase	No	0.308
PF11_0175	heat shock protein 101	S14 (ClpP endopeptidase family)	PFB0505c	beta-ketoacyl-ACP synthase III	No	0.3
PF11_0175	heat shock protein 101	S14 (ClpP endopeptidase family)	MAL13P1.281	glutamate--tRNA ligase, putative	No	0.291
PF11_0175	heat shock protein 101	S14 (ClpP endopeptidase family)	PFL1590c	elongation factor G, putative	No	0.278
PF11_0175	heat shock protein 101	S14 (ClpP endopeptidase family)	PF10_0122	phosphoglucomutase, putative	No	0.275
PF11_0175	heat shock protein 101	S14 (ClpP endopeptidase family)	PFL1070c	endoplasmin homolog precursor, putative	No	0.27
PF11_0175	heat shock protein 101	S14 (ClpP endopeptidase family)	PFL1545c	chaperonin, cpn60	No	0.266
PF11_0175	heat shock protein 101	S14 (ClpP endopeptidase family)	PFL1120c	DNA gyrase subunit A	No	0.263
PF11_0175	heat shock protein 101	S14 (ClpP endopeptidase family)	PFF0360w	uroporphyrinogen III decarboxylase	No	0.262
PF11_0175	heat shock protein 101	S14 (ClpP endopeptidase family)	PFL0565w	heat shock protein DNAJ homologue Pfj4	No	0.256
PF11_0175	heat shock protein 101	S14 (ClpP endopeptidase family)	PF14_0378	triosephosphate isomerase	No	0.255
PF11_0175	heat shock protein 101	S14 (ClpP endopeptidase family)	PF14_0063	ATP-dependent Clp protease, putative	S14 (ClpP endopeptidase family)	0.235
PF11_0175	heat shock protein 101	S14 (ClpP endopeptidase family)	PFL1775c	s-adenosyl-methyltransferase, putative	No	0.23
PF11_0175	heat shock protein 101	S14 (ClpP endopeptidase family)	PFL1925w	cell division protein FtsH, putative	M41 (FtsH endopeptidase family)	0.225
PF11_0175	heat shock protein 101	S14 (ClpP endopeptidase family)	PF14_0598	glyceraldehyde-3-phosphate dehydrogenase	No	0.214
PF11_0175	heat shock protein 101	S14 (ClpP endopeptidase family)	PFI1090w	S-adenosylmethionine synthetase	No	0.212
PF11_0175	heat shock protein 101	S14 (ClpP endopeptidase family)	PF13_0354	alanine--tRNA ligase, putative	No	0.209
PF11_0175	heat shock protein 101	S14 (ClpP endopeptidase family)	PFF0730c	enoyl-acyl carrier reductase	No	0.209
PF11_0175	heat shock protein 101	S14 (ClpP endopeptidase family)	PF07_0088	40S ribosomal protein S5, putative	No	0.205
PF11_0175	heat shock protein 101	S14 (ClpP endopeptidase family)	PFD0805w	prohibitin-like protein, putative	No	0.2
PF11_0175	heat shock protein 101	S14 (ClpP endopeptidase family)	PF13_0262	lysine-tRNA ligase, putative	No	0.192
PF11_0175	heat shock protein 101	S14 (ClpP endopeptidase family)	PFE1185w	transporter, putative	No	0.192
PF11_0175	heat shock protein 101	S14 (ClpP endopeptidase family)	PFL1725w	ATP synthase beta chain, mitochondrial precursor, putative	No	0.191
PF11_0175	heat shock protein 101	S14 (ClpP endopeptidase family)	PFE0055c	heat shock protein 40, type II	No	0.189
PF11_0175	heat shock protein 101	S14 (ClpP endopeptidase family)	PFD0600c	mitochondrial ribosomal protein S12 precursor, putative	No	0.184
PF11_0175	heat shock protein 101	S14 (ClpP endopeptidase family)	PFF0530w	transketolase	No	0.176
PF11_0175	heat shock protein 101	S14 (ClpP endopeptidase family)	PF14_0368	thioredoxin peroxidase 1	No	0.175
PF11_0175	heat shock protein 101	S14 (ClpP endopeptidase family)	PF13_0179	isoleucine-tRNA ligase, putative	No	0.174
PF11_0175	heat shock protein 101	S14 (ClpP endopeptidase family)	PFL0970w	pre-mRNA splicing factor, putative	No	0.173
PF11_0175	heat shock protein 101	S14 (ClpP endopeptidase family)	PF11_0208	phosphoglycerate mutase, putative	No	0.172
PF11_0175	heat shock protein 101	S14 (ClpP endopeptidase family)	PF14_0481	conserved Plasmodium protein, unknown function	No	0.172
PF11_0175	heat shock protein 101	S14 (ClpP endopeptidase family)	PFI1105w	phosphoglycerate kinase	No	0.17
PF11_0175	heat shock protein 101	S14 (ClpP endopeptidase family)	PF11_0181	tyrosine-tRNA ligase, putative	No	0.165
PF11_0175	heat shock protein 101	S14 (ClpP endopeptidase family)	PF07_0029	heat shock protein 90	No	0.164
PF11_0175	heat shock protein 101	S14 (ClpP endopeptidase family)	PF13_0349	nucleoside diphosphate kinase	No	0.162
PF11_0175	heat shock protein 101	S14 (ClpP endopeptidase family)	MAL7P1.110	Ham1-like protein, putative	No	0.161
PF11_0175	heat shock protein 101	S14 (ClpP endopeptidase family)	PFB0090c	RESA-like protein with PHIST and DnaJ domains	No	0.161
PF11_0175	heat shock protein 101	S14 (ClpP endopeptidase family)	PF13_0229	aconitase	No	0.16
PF11_0175	heat shock protein 101	S14 (ClpP endopeptidase family)	PF13_0287	adenylosuccinate synthetase	No	0.16
PF11_0175	heat shock protein 101	S14 (ClpP endopeptidase family)	PF14_0066	radical SAM protein, putative	No	0.157
PF11_0175	heat shock protein 101	S14 (ClpP endopeptidase family)	PFA0330w	small ribosomal subunit assembling AARP2 protein	No	0.154
PF11_0175	heat shock protein 101	S14 (ClpP endopeptidase family)	PFC0270w	activator of Hsp90 ATPase, putative	No	0.154
PF11_0175	heat shock protein 101	S14 (ClpP endopeptidase family)	PFE0730c	ribose 5-phosphate epimerase, putative	No	0.154
PF11_0175	heat shock protein 101	S14 (ClpP endopeptidase family)	PFE0750c	RNA recognition motif, putative	No	0.154
PF11_0175	heat shock protein 101	S14 (ClpP endopeptidase family)	PFE0845c	60S ribosomal protein L8, putative	No	0.154
PF11_0175	heat shock protein 101	S14 (ClpP endopeptidase family)	PF11_0157	glycerol-3-phosphate dehydrogenase, putative	No	0.153
PF11_0175	heat shock protein 101	S14 (ClpP endopeptidase family)	PF14_0100	cytidine triphosphate synthetase	No	0.151
PF11_0175	heat shock protein 101	S14 (ClpP endopeptidase family)	PF14_0417	heat shock protein 90, putative	No	0.15
PF14_0348	ATP-dependent Clp protease proteolytic subunit, putative	S14 (ClpP endopeptidase family)	PF14_0147	ATP-dependent protease, putative	S16 (lon protease family)	0.57
PF14_0348	ATP-dependent Clp protease proteolytic subunit, putative	S14 (ClpP endopeptidase family)	PF10_0153	heat shock protein 60	No	0.564
PF14_0348	ATP-dependent Clp protease proteolytic subunit, putative	S14 (ClpP endopeptidase family)	PFI0355c	ATP-dependent heat shock protein, putative	No	0.523
PF14_0348	ATP-dependent Clp protease proteolytic subunit, putative	S14 (ClpP endopeptidase family)	PFC0310c	ATP-dependent Clp protease proteolytic subunit	S14 (ClpP endopeptidase family)	0.502
PF14_0348	ATP-dependent Clp protease proteolytic subunit, putative	S14 (ClpP endopeptidase family)	PFL1465c	heat shock protein hslv	T1 (proteasome family)	0.501
PF14_0348	ATP-dependent Clp protease proteolytic subunit, putative	S14 (ClpP endopeptidase family)	PF14_0589	valine-tRNA ligase, putative	No	0.493
PF14_0348	ATP-dependent Clp protease proteolytic subunit, putative	S14 (ClpP endopeptidase family)	PFL0740c	10 kd chaperonin	No	0.493
PF14_0348	ATP-dependent Clp protease proteolytic subunit, putative	S14 (ClpP endopeptidase family)	PFE0665c	GTP binding protein, putative	No	0.466
PF14_0348	ATP-dependent Clp protease proteolytic subunit, putative	S14 (ClpP endopeptidase family)	PF11_0175	heat shock protein 101	S14 (ClpP endopeptidase family)	0.46
PF14_0348	ATP-dependent Clp protease proteolytic subunit, putative	S14 (ClpP endopeptidase family)	PF08_0063	ClpB protein, putative	S14 (ClpP endopeptidase family)	0.378
PF14_0348	ATP-dependent Clp protease proteolytic subunit, putative	S14 (ClpP endopeptidase family)	PF11_0258	co-chaperone GrpE, putative	No	0.367
PF14_0348	ATP-dependent Clp protease proteolytic subunit, putative	S14 (ClpP endopeptidase family)	PF13_0052	ribosomal RNA methyltransferase, putative	No	0.319
PF14_0348	ATP-dependent Clp protease proteolytic subunit, putative	S14 (ClpP endopeptidase family)	PF13_0349	nucleoside diphosphate kinase	No	0.313
PF14_0348	ATP-dependent Clp protease proteolytic subunit, putative	S14 (ClpP endopeptidase family)	PF11_0351	heat shock protein 70	No	0.309
PF14_0348	ATP-dependent Clp protease proteolytic subunit, putative	S14 (ClpP endopeptidase family)	PFI0380c	peptidyl deformylase	No	0.301
PF14_0348	ATP-dependent Clp protease proteolytic subunit, putative	S14 (ClpP endopeptidase family)	PFL1155w	GTP cyclohydrolase I	No	0.269
PF14_0348	ATP-dependent Clp protease proteolytic subunit, putative	S14 (ClpP endopeptidase family)	PFL1545c	chaperonin, cpn60	No	0.253
PF14_0348	ATP-dependent Clp protease proteolytic subunit, putative	S14 (ClpP endopeptidase family)	PFI0875w	heat shock protein 70	No	0.234
PF14_0348	ATP-dependent Clp protease proteolytic subunit, putative	S14 (ClpP endopeptidase family)	PFE1125w	mitochondrial ribosomal protein L17 precursor, putative	No	0.231
PF14_0348	ATP-dependent Clp protease proteolytic subunit, putative	S14 (ClpP endopeptidase family)	PF10_0086	adenylate kinase, demonstrated activity	No	0.225
PF14_0348	ATP-dependent Clp protease proteolytic subunit, putative	S14 (ClpP endopeptidase family)	PF08_0054	heat shock protein 70	No	0.215
PF14_0348	ATP-dependent Clp protease proteolytic subunit, putative	S14 (ClpP endopeptidase family)	PF08_0071	Fe-superoxide dismutase	No	0.208
PF14_0348	ATP-dependent Clp protease proteolytic subunit, putative	S14 (ClpP endopeptidase family)	PF14_0378	triosephosphate isomerase	No	0.208
PF14_0348	ATP-dependent Clp protease proteolytic subunit, putative	S14 (ClpP endopeptidase family)	PFE0810c	40S ribosomal protein S14, putative	No	0.201
PF14_0348	ATP-dependent Clp protease proteolytic subunit, putative	S14 (ClpP endopeptidase family)	PFI1105w	phosphoglycerate kinase	No	0.201
PF14_0348	ATP-dependent Clp protease proteolytic subunit, putative	S14 (ClpP endopeptidase family)	PF14_0598	glyceraldehyde-3-phosphate dehydrogenase	No	0.199
PF14_0348	ATP-dependent Clp protease proteolytic subunit, putative	S14 (ClpP endopeptidase family)	PF13_0140	dihydrofolate synthase/ folylpolyglutamate synthase	No	0.191
PF14_0348	ATP-dependent Clp protease proteolytic subunit, putative	S14 (ClpP endopeptidase family)	PF14_0616	ATP-dependent protease la, putative	M41 (FtsH endopeptidase family)	0.19
PF14_0348	ATP-dependent Clp protease proteolytic subunit, putative	S14 (ClpP endopeptidase family)	PFL1720w	serine hydroxymethyltransferase	No	0.183
PF14_0348	ATP-dependent Clp protease proteolytic subunit, putative	S14 (ClpP endopeptidase family)	PFL1830w	ubiquitin-like protein, putative	No	0.182
PF14_0348	ATP-dependent Clp protease proteolytic subunit, putative	S14 (ClpP endopeptidase family)	MAL13P1.56	M1-family alanyl aminopeptidase	M1 (aminopeptidase N family)	0.179
PF14_0348	ATP-dependent Clp protease proteolytic subunit, putative	S14 (ClpP endopeptidase family)	PFB0420w	2C-methyl-D-erythritol 2,4-cyclodiphosphate synthase	No	0.178
PF14_0348	ATP-dependent Clp protease proteolytic subunit, putative	S14 (ClpP endopeptidase family)	PF10_0081	26S proteasome regulatory subunit 4, putative	No	0.177
PF14_0348	ATP-dependent Clp protease proteolytic subunit, putative	S14 (ClpP endopeptidase family)	PF08_0006	prohibitin, putative	No	0.175
PF14_0348	ATP-dependent Clp protease proteolytic subunit, putative	S14 (ClpP endopeptidase family)	PF11_0272	40S ribosomal protein S18, putative	No	0.175
PF14_0348	ATP-dependent Clp protease proteolytic subunit, putative	S14 (ClpP endopeptidase family)	PF14_0368	thioredoxin peroxidase 1	No	0.169
PF14_0348	ATP-dependent Clp protease proteolytic subunit, putative	S14 (ClpP endopeptidase family)	PF10_0298	26S proteasome regulatory subunit, putative	No	0.168
PF14_0348	ATP-dependent Clp protease proteolytic subunit, putative	S14 (ClpP endopeptidase family)	PF11_0097	succinyl-CoA synthetase alpha subunit, putative	No	0.167
PF14_0348	ATP-dependent Clp protease proteolytic subunit, putative	S14 (ClpP endopeptidase family)	PFL2345c	tat-binding protein homolog	No	0.167
PF14_0348	ATP-dependent Clp protease proteolytic subunit, putative	S14 (ClpP endopeptidase family)	MAL7P1.150	cysteine desulfurase, putative	No	0.166
PF14_0348	ATP-dependent Clp protease proteolytic subunit, putative	S14 (ClpP endopeptidase family)	PF11_0314	26S proteasome regulatory subunit 6a, putative	No	0.165
PF14_0348	ATP-dependent Clp protease proteolytic subunit, putative	S14 (ClpP endopeptidase family)	PFE1360c	methionine aminopeptidase 1a, putative	M24 (methionyl aminopeptidase 1)	0.165
PF14_0348	ATP-dependent Clp protease proteolytic subunit, putative	S14 (ClpP endopeptidase family)	PF10_0155	enolase	No	0.164
PF14_0348	ATP-dependent Clp protease proteolytic subunit, putative	S14 (ClpP endopeptidase family)	PFB0505c	beta-ketoacyl-ACP synthase III	No	0.164
PF14_0348	ATP-dependent Clp protease proteolytic subunit, putative	S14 (ClpP endopeptidase family)	PF13_0021	small heat shock protein, putative	No	0.159
PF14_0348	ATP-dependent Clp protease proteolytic subunit, putative	S14 (ClpP endopeptidase family)	PF14_0448	40S ribosomal protein S2, putative	No	0.159
PF14_0348	ATP-dependent Clp protease proteolytic subunit, putative	S14 (ClpP endopeptidase family)	PF08_0109	proteasome subunit alpha type 5, putative	No	0.157
PF14_0348	ATP-dependent Clp protease proteolytic subunit, putative	S14 (ClpP endopeptidase family)	PF14_0439	M17 leucyl aminopeptidase	M17 (leucyl aminopeptidase family)	0.157
PF14_0348	ATP-dependent Clp protease proteolytic subunit, putative	S14 (ClpP endopeptidase family)	PFD0665c	26S proteasome AAA-ATPase subunit RPT3, putative	No	0.157
PF14_0348	ATP-dependent Clp protease proteolytic subunit, putative	S14 (ClpP endopeptidase family)	PFF0650w	apicoplast ribosomal protein L18 precursor, putative	No	0.157
PF14_0348	ATP-dependent Clp protease proteolytic subunit, putative	S14 (ClpP endopeptidase family)	MAL8P1.22	dehydrodolichyl diphosphate synthetase, putative	No	0.156
PF14_0348	ATP-dependent Clp protease proteolytic subunit, putative	S14 (ClpP endopeptidase family)	PF13_0063	26S proteasome regulatory subunit 7, putative	No	0.155
PF14_0348	ATP-dependent Clp protease proteolytic subunit, putative	S14 (ClpP endopeptidase family)	PF14_0545	thioredoxin 1	No	0.152
PF14_0348	ATP-dependent Clp protease proteolytic subunit, putative	S14 (ClpP endopeptidase family)	PFI1090w	S-adenosylmethionine synthetase	No	0.152
PFC0310c	ATP-dependent Clp protease proteolytic subunit	S14 (ClpP endopeptidase family)	PFI0355c	ATP-dependent heat shock protein, putative	No	0.666
PFC0310c	ATP-dependent Clp protease proteolytic subunit	S14 (ClpP endopeptidase family)	PF10_0153	heat shock protein 60	No	0.663
PFC0310c	ATP-dependent Clp protease proteolytic subunit	S14 (ClpP endopeptidase family)	PF14_0589	valine-tRNA ligase, putative	No	0.615
PFC0310c	ATP-dependent Clp protease proteolytic subunit	S14 (ClpP endopeptidase family)	PFL0740c	10 kd chaperonin	No	0.567
PFC0310c	ATP-dependent Clp protease proteolytic subunit	S14 (ClpP endopeptidase family)	PFE0665c	GTP binding protein, putative	No	0.519
PFC0310c	ATP-dependent Clp protease proteolytic subunit	S14 (ClpP endopeptidase family)	PF11_0258	co-chaperone GrpE, putative	No	0.443
PFC0310c	ATP-dependent Clp protease proteolytic subunit	S14 (ClpP endopeptidase family)	PFI0380c	peptidyl deformylase	No	0.424
PFC0310c	ATP-dependent Clp protease proteolytic subunit	S14 (ClpP endopeptidase family)	PF11_0351	heat shock protein 70	No	0.388
PFC0310c	ATP-dependent Clp protease proteolytic subunit	S14 (ClpP endopeptidase family)	PF13_0349	nucleoside diphosphate kinase	No	0.37
PFC0310c	ATP-dependent Clp protease proteolytic subunit	S14 (ClpP endopeptidase family)	PFL1155w	GTP cyclohydrolase I	No	0.369
PFC0310c	ATP-dependent Clp protease proteolytic subunit	S14 (ClpP endopeptidase family)	PF13_0052	ribosomal RNA methyltransferase, putative	No	0.368
PFC0310c	ATP-dependent Clp protease proteolytic subunit	S14 (ClpP endopeptidase family)	PF14_0378	triosephosphate isomerase	No	0.364
PFC0310c	ATP-dependent Clp protease proteolytic subunit	S14 (ClpP endopeptidase family)	PFE0810c	40S ribosomal protein S14, putative	No	0.347
PFC0310c	ATP-dependent Clp protease proteolytic subunit	S14 (ClpP endopeptidase family)	PFI1105w	phosphoglycerate kinase	No	0.346
PFC0310c	ATP-dependent Clp protease proteolytic subunit	S14 (ClpP endopeptidase family)	PF14_0598	glyceraldehyde-3-phosphate dehydrogenase	No	0.339
PFC0310c	ATP-dependent Clp protease proteolytic subunit	S14 (ClpP endopeptidase family)	PF10_0086	adenylate kinase	No	0.321
PFC0310c	ATP-dependent Clp protease proteolytic subunit	S14 (ClpP endopeptidase family)	PFL1545c	chaperonin, cpn60	No	0.318
PFC0310c	ATP-dependent Clp protease proteolytic subunit	S14 (ClpP endopeptidase family)	PF11_0272	40S ribosomal protein S18, putative	No	0.313
PFC0310c	ATP-dependent Clp protease proteolytic subunit	S14 (ClpP endopeptidase family)	PFE1125w	mitochondrial ribosomal protein L17 precursor, putative	No	0.308
PFC0310c	ATP-dependent Clp protease proteolytic subunit	S14 (ClpP endopeptidase family)	PFI0875w	heat shock protein 70	No	0.306
PFC0310c	ATP-dependent Clp protease proteolytic subunit	S14 (ClpP endopeptidase family)	PFB0420w	2C-methyl-D-erythritol 2,4-cyclodiphosphate synthase	No	0.304
PFC0310c	ATP-dependent Clp protease proteolytic subunit	S14 (ClpP endopeptidase family)	PF13_0140	dihydrofolate synthase/folylpolyglutamate synthase	No	0.283
PFC0310c	ATP-dependent Clp protease proteolytic subunit	S14 (ClpP endopeptidase family)	PF08_0054	heat shock protein 70	No	0.282
PFC0310c	ATP-dependent Clp protease proteolytic subunit	S14 (ClpP endopeptidase family)	PFF0650w	apicoplast ribosomal protein L18 precursor, putative	No	0.279
PFC0310c	ATP-dependent Clp protease proteolytic subunit	S14 (ClpP endopeptidase family)	PF08_0071	Fe-superoxide dismutase	No	0.274
PFC0310c	ATP-dependent Clp protease proteolytic subunit	S14 (ClpP endopeptidase family)	PF13_0021	small heat shock protein, putative	No	0.262
PFC0310c	ATP-dependent Clp protease proteolytic subunit	S14 (ClpP endopeptidase family)	PF14_0368	thioredoxin peroxidase 1	No	0.256
PFC0310c	ATP-dependent Clp protease proteolytic subunit	S14 (ClpP endopeptidase family)	PFI0910w	DNA helicase, putative	No	0.256
PFC0310c	ATP-dependent Clp protease proteolytic subunit	S14 (ClpP endopeptidase family)	PF14_0448	40S ribosomal protein S2, putative	No	0.247
PFC0310c	ATP-dependent Clp protease proteolytic subunit	S14 (ClpP endopeptidase family)	PFB0505c	beta-ketoacyl-ACP synthase III	No	0.233
PFC0310c	ATP-dependent Clp protease proteolytic subunit	S14 (ClpP endopeptidase family)	PF11_0097	succinyl-CoA synthetase alpha subunit, putative	No	0.228
PFC0310c	ATP-dependent Clp protease proteolytic subunit	S14 (ClpP endopeptidase family)	PFL1915w	DNA gyrase subunit B	No	0.224
PFC0310c	ATP-dependent Clp protease proteolytic subunit	S14 (ClpP endopeptidase family)	PFL1830w	ubiquitin-like protein, putative	No	0.222
PFC0310c	ATP-dependent Clp protease proteolytic subunit	S14 (ClpP endopeptidase family)	PFI1020c	inosine-5'-monophosphate dehydrogenase	No	0.22
PFC0310c	ATP-dependent Clp protease proteolytic subunit	S14 (ClpP endopeptidase family)	PF14_0545	thioredoxin 1	No	0.201
PFC0310c	ATP-dependent Clp protease proteolytic subunit	S14 (ClpP endopeptidase family)	PFB0840w	replication factor C, subunit 2	No	0.201
PFC0310c	ATP-dependent Clp protease proteolytic subunit	S14 (ClpP endopeptidase family)	MAL7P1.150	cysteine desulfurase, putative	No	0.189
PFC0310c	ATP-dependent Clp protease proteolytic subunit	S14 (ClpP endopeptidase family)	PFI1090w	S-adenosylmethionine synthetase	No	0.189
PFC0310c	ATP-dependent Clp protease proteolytic subunit	S14 (ClpP endopeptidase family)	PF10_0155	enolase	No	0.188
PFC0310c	ATP-dependent Clp protease proteolytic subunit	S14 (ClpP endopeptidase family)	PFE0730c	ribose 5-phosphate epimerase, putative	No	0.185
PFC0310c	ATP-dependent Clp protease proteolytic subunit	S14 (ClpP endopeptidase family)	PFL1720w	serine hydroxymethyltransferase	No	0.185
PFC0310c	ATP-dependent Clp protease proteolytic subunit	S14 (ClpP endopeptidase family)	MAL13P1.111	ATP-dependent Clp protease adaptor protein ClpS, putative	No	0.183
PFC0310c	ATP-dependent Clp protease proteolytic subunit	S14 (ClpP endopeptidase family)	PFL0725w	thioredoxin peroxidase 2	No	0.18
PFC0310c	ATP-dependent Clp protease proteolytic subunit	S14 (ClpP endopeptidase family)	PF10_0081	26S proteasome regulatory subunit 4, putative	No	0.178
PFC0310c	ATP-dependent Clp protease proteolytic subunit	S14 (ClpP endopeptidase family)	PF11_0337	mitochondrial ribosomal protein L2 precursor	No	0.174
PFC0310c	ATP-dependent Clp protease proteolytic subunit	S14 (ClpP endopeptidase family)	PFE0350c	60S ribosomal protein L4, putative	No	0.172
PFC0310c	ATP-dependent Clp protease proteolytic subunit	S14 (ClpP endopeptidase family)	PFI0890c	organelle ribosomal protein L3 precursor, putative	No	0.172
PFC0310c	ATP-dependent Clp protease proteolytic subunit	S14 (ClpP endopeptidase family)	PF10_0332	apicoplast ribosomal protein L27 precursor, putative	No	0.171
PFC0310c	ATP-dependent Clp protease proteolytic subunit	S14 (ClpP endopeptidase family)	PFF1130c	superoxide dismutase	No	0.169
PFC0310c	ATP-dependent Clp protease proteolytic subunit	S14 (ClpP endopeptidase family)	PF10_0298	26S proteasome regulatory subunit, putative	No	0.168
PFC0310c	ATP-dependent Clp protease proteolytic subunit	S14 (ClpP endopeptidase family)	PFI1110w	glutamine synthetase, putative	No	0.168
PFC0310c	ATP-dependent Clp protease proteolytic subunit	S14 (ClpP endopeptidase family)	PFL0835w	GTP binding protein, putative	No	0.168
PFC0310c	ATP-dependent Clp protease proteolytic subunit	S14 (ClpP endopeptidase family)	PFL2345c	tat-binding protein homolog	No	0.168
PFC0310c	ATP-dependent Clp protease proteolytic subunit	S14 (ClpP endopeptidase family)	PF11_0314	26S proteasome regulatory subunit 6a, putative	No	0.166
PFC0310c	ATP-dependent Clp protease proteolytic subunit	S14 (ClpP endopeptidase family)	PFD0600c	mitochondrial ribosomal protein S12 precursor, putative	No	0.162
PFC0310c	ATP-dependent Clp protease proteolytic subunit	S14 (ClpP endopeptidase family)	PFD0665c	26S proteasome AAA-ATPase subunit RPT3, putative	No	0.159
PFC0310c	ATP-dependent Clp protease proteolytic subunit	S14 (ClpP endopeptidase family)	PF08_0109	proteasome subunit alpha type 5, putative	No	0.157
PFC0310c	ATP-dependent Clp protease proteolytic subunit	S14 (ClpP endopeptidase family)	PF13_0063	26S proteasome regulatory subunit 7, putative	No	0.157
PFC0310c	ATP-dependent Clp protease proteolytic subunit	S14 (ClpP endopeptidase family)	PF13_0083	lipoate protein ligase a type 1	No	0.153
PFC0310c	ATP-dependent Clp protease proteolytic subunit	S14 (ClpP endopeptidase family)	PF14_0518	nifU protein, putative	No	0.152
PF14_0147	ATP-dependent protease, putative	S16 (lon protease family)	PFE0665c	GTP binding protein, putative	No	0.649
PF14_0147	ATP-dependent protease, putative	S16 (lon protease family)	PFC0310c	ATP-dependent Clp protease proteolytic subunit	S14 (ClpP endopeptidase family)	0.641
PF14_0147	ATP-dependent protease, putative	S16 (lon protease family)	PFI0355c	ATP-dependent heat shock protein, putative	No	0.416
PF14_0147	ATP-dependent protease, putative	S16 (lon protease family)	PFL2030w	queuine tRNA-ribosyltransferase, putative	No	0.391
PF14_0147	ATP-dependent protease, putative	S16 (lon protease family)	PFL1155w	GTP cyclohydrolase I	No	0.31
PF14_0147	ATP-dependent protease, putative	S16 (lon protease family)	MAL13P1.284	pyrroline carboxylate reductase	No	0.279
PF14_0147	ATP-dependent protease, putative	S16 (lon protease family)	PFI1110w	glutamine synthetase, putative	No	0.271
PF14_0147	ATP-dependent protease, putative	S16 (lon protease family)	PF10_0332	apicoplast ribosomal protein L27 precursor, putative	No	0.268
PF14_0147	ATP-dependent protease, putative	S16 (lon protease family)	PF14_0378	triosephosphate isomerase	No	0.26
PF14_0147	ATP-dependent protease, putative	S16 (lon protease family)	PF13_0128	beta-hydroxyacyl-ACP dehydratase precursor	No	0.237
PF14_0147	ATP-dependent protease, putative	S16 (lon protease family)	PF13_0176	apurinic/apyrimidinic endonuclease Apn1, putative	No	0.234
PF14_0147	ATP-dependent protease, putative	S16 (lon protease family)	PF14_0589	valine-tRNA ligase, putative	No	0.217
PF14_0147	ATP-dependent protease, putative	S16 (lon protease family)	PFL1720w	serine hydroxymethyltransferase	No	0.209
PF14_0147	ATP-dependent protease, putative	S16 (lon protease family)	PF14_0148	uracil-DNA glycosylase, putative	No	0.207
PF14_0147	ATP-dependent protease, putative	S16 (lon protease family)	PF14_0289	mitochondrial ribosomal protein L17-2 precursor, putative	No	0.206
PF14_0147	ATP-dependent protease, putative	S16 (lon protease family)	PF11_0225	ABC transporter GCN20	No	0.18
PF14_0147	ATP-dependent protease, putative	S16 (lon protease family)	MAL13P1.69	septum formation protein MAF homologue, putative	No	0.178
PF14_0147	ATP-dependent protease, putative	S16 (lon protease family)	PF11_0181	tyrosine-tRNA ligase, putative	No	0.178
PF14_0147	ATP-dependent protease, putative	S16 (lon protease family)	PF10_0153	heat shock protein 60	No	0.172
PF14_0147	ATP-dependent protease, putative	S16 (lon protease family)	PF13_0269	glycerol kinase, putative	No	0.157
PF14_0147	ATP-dependent protease, putative	S16 (lon protease family)	PFD0805w	prohibitin-like protein, putative	No	0.156
PF14_0147	ATP-dependent protease, putative	S16 (lon protease family)	PF13_0052	ribosomal RNA methyltransferase, putative	No	0.151
MAL13P1.167	signal peptidase 21 kDa subunit	S26 (signal peptidase I family)	PFI0215c	signal peptidase, putative	unknown class, novel, predicted by SVM	0.89
MAL13P1.167	signal peptidase 21 kDa subunit	S26 (signal peptidase I family)	PF11_0065	40S ribosomal protein S4, putative	No	0.789
MAL13P1.167	signal peptidase 21 kDa subunit	S26 (signal peptidase I family)	PF14_0317	microsomal signal peptidase protein, putative	S26 (signal peptidase I family)	0.749
MAL13P1.167	signal peptidase 21 kDa subunit	S26 (signal peptidase I family)	PFC0200w	60S ribosomal protein L44, putative	No	0.745
MAL13P1.167	signal peptidase 21 kDa subunit	S26 (signal peptidase I family)	PFE0810c	40S ribosomal protein S14, putative	No	0.743
MAL13P1.167	signal peptidase 21 kDa subunit	S26 (signal peptidase I family)	PF13_0014	40S ribosomal protein S7, putative	No	0.736
MAL13P1.167	signal peptidase 21 kDa subunit	S26 (signal peptidase I family)	PFE0350c	60S ribosomal protein L4, putative	No	0.735
MAL13P1.167	signal peptidase 21 kDa subunit	S26 (signal peptidase I family)	PF14_0231	60S ribosomal protein L7-3, putative	No	0.73
MAL13P1.167	signal peptidase 21 kDa subunit	S26 (signal peptidase I family)	PFE0850c	60S ribosomal protein L12, putative	No	0.73
MAL13P1.167	signal peptidase 21 kDa subunit	S26 (signal peptidase I family)	PF11_0454	40S ribosomal protein S21e, putative	No	0.729
MAL13P1.167	signal peptidase 21 kDa subunit	S26 (signal peptidase I family)	PF14_0391	60S ribosomal protein L1, putative	No	0.726
MAL13P1.167	signal peptidase 21 kDa subunit	S26 (signal peptidase I family)	PFB0450w	secretory complex protein 61 gamma subunit	No	0.725
MAL13P1.167	signal peptidase 21 kDa subunit	S26 (signal peptidase I family)	PF10_0187	60S ribosomal protein L30e, putative	No	0.724
MAL13P1.167	signal peptidase 21 kDa subunit	S26 (signal peptidase I family)	PF08_0039	60S ribosomal protein L22, putative	No	0.718
MAL13P1.167	signal peptidase 21 kDa subunit	S26 (signal peptidase I family)	PFC0535w	60S ribosomal protein L26, putative	No	0.714
MAL13P1.167	signal peptidase 21 kDa subunit	S26 (signal peptidase I family)	PFC0400w	60S acidic ribosomal protein P2, putative	No	0.71
MAL13P1.167	signal peptidase 21 kDa subunit	S26 (signal peptidase I family)	PFC1020c	40S ribosomal protein S3A, putative	No	0.706
MAL13P1.167	signal peptidase 21 kDa subunit	S26 (signal peptidase I family)	PFE0185c	60S ribosomal protein L31, putative	No	0.702
MAL13P1.167	signal peptidase 21 kDa subunit	S26 (signal peptidase I family)	PF07_0080	40S ribosomal protein S10, putative	No	0.7
MAL13P1.167	signal peptidase 21 kDa subunit	S26 (signal peptidase I family)	PF14_0627	40S ribosomal protein S3, putative	No	0.7
MAL13P1.167	signal peptidase 21 kDa subunit	S26 (signal peptidase I family)	PF10_0038	40S ribosomal protein S20e, putative	No	0.699
MAL13P1.167	signal peptidase 21 kDa subunit	S26 (signal peptidase I family)	PFB0455w	60S ribosomal protein L37ae, putative	No	0.696
MAL13P1.167	signal peptidase 21 kDa subunit	S26 (signal peptidase I family)	PFD0745c	nonclathrin coat protein zeta2-cop-related protein, putative	No	0.695
MAL13P1.167	signal peptidase 21 kDa subunit	S26 (signal peptidase I family)	PF13_0316	40S ribosomal protein S13, putative	No	0.694
MAL13P1.167	signal peptidase 21 kDa subunit	S26 (signal peptidase I family)	PF13_0045	40S ribosomal protein S27, putative	No	0.693
MAL13P1.167	signal peptidase 21 kDa subunit	S26 (signal peptidase I family)	PF13_0132	60S ribosomal protein L23a, putative	No	0.693
MAL13P1.167	signal peptidase 21 kDa subunit	S26 (signal peptidase I family)	PF13_0268	60S ribosomal protein L17, putative	No	0.693
MAL13P1.167	signal peptidase 21 kDa subunit	S26 (signal peptidase I family)	PF10_0272	60S ribosomal protein L3, putative	No	0.692
MAL13P1.167	signal peptidase 21 kDa subunit	S26 (signal peptidase I family)	PFC0295c	40S ribosomal protein S12, putative	No	0.692
MAL13P1.167	signal peptidase 21 kDa subunit	S26 (signal peptidase I family)	PF11_0313	60S ribosomal protein P0	No	0.689
MAL13P1.167	signal peptidase 21 kDa subunit	S26 (signal peptidase I family)	PFE0975c	40S ribosomal protein S24, putative	No	0.688
MAL13P1.167	signal peptidase 21 kDa subunit	S26 (signal peptidase I family)	PFL2055w	40S ribosomal protein S17, putative	No	0.688
MAL13P1.167	signal peptidase 21 kDa subunit	S26 (signal peptidase I family)	PFC0735w	40S ribosomal protein S15A, putative	No	0.687
MAL13P1.167	signal peptidase 21 kDa subunit	S26 (signal peptidase I family)	PF14_0230	60S ribosomal protein L5, putative	No	0.684
MAL13P1.167	signal peptidase 21 kDa subunit	S26 (signal peptidase I family)	PF13_0224	60S ribosomal protein L18, putative	No	0.682
MAL13P1.167	signal peptidase 21 kDa subunit	S26 (signal peptidase I family)	PF14_0083	40S ribosomal protein S8e, putative	No	0.682
MAL13P1.167	signal peptidase 21 kDa subunit	S26 (signal peptidase I family)	PF07_0079	60S ribosomal protein L11a, putative	No	0.68
MAL13P1.167	signal peptidase 21 kDa subunit	S26 (signal peptidase I family)	MAL13P1.92	40S ribosomal protein S15/S19, putative	No	0.679
MAL13P1.167	signal peptidase 21 kDa subunit	S26 (signal peptidase I family)	PF14_0448	40S ribosomal protein S2, putative	No	0.679
MAL13P1.167	signal peptidase 21 kDa subunit	S26 (signal peptidase I family)	PF14_0579	60S ribosomal protein L27, putative	No	0.679
MAL13P1.167	signal peptidase 21 kDa subunit	S26 (signal peptidase I family)	PF11_0438	60S ribosomal protein L35ae, putative	No	0.678
MAL13P1.167	signal peptidase 21 kDa subunit	S26 (signal peptidase I family)	PFI0190w	60S ribosomal protein L32, putative	No	0.678
MAL13P1.167	signal peptidase 21 kDa subunit	S26 (signal peptidase I family)	PFF0700c	60S ribosomal protein L19, putative	No	0.674
MAL13P1.167	signal peptidase 21 kDa subunit	S26 (signal peptidase I family)	PFB0830w	No,40S ribosomal protein S26e, putative	No	0.669
MAL13P1.167	signal peptidase 21 kDa subunit	S26 (signal peptidase I family)	PF14_0296	60S ribosomal protein L14, putative	No	0.668
MAL13P1.167	signal peptidase 21 kDa subunit	S26 (signal peptidase I family)	PF13_0350	signal recognition particle receptor alpha subunit	No	0.665
MAL13P1.167	signal peptidase 21 kDa subunit	S26 (signal peptidase I family)	PF11_0043	60S ribosomal protein P1, putative	No	0.663
MAL13P1.167	signal peptidase 21 kDa subunit	S26 (signal peptidase I family)	PFE1005w	40S ribosomal protein S9, putative	No	0.663
MAL13P1.167	signal peptidase 21 kDa subunit	S26 (signal peptidase I family)	PF11_0106	apicoplast ribosomal protein L36e precursor, putative	No	0.66
MAL13P1.167	signal peptidase 21 kDa subunit	S26 (signal peptidase I family)	PF11_0260	60S ribosomal protein L35, putative	No	0.66
MAL13P1.167	signal peptidase 21 kDa subunit	S26 (signal peptidase I family)	PF14_0240	60S ribosomal protein L21e, putative	No	0.657
MAL13P1.167	signal peptidase 21 kDa subunit	S26 (signal peptidase I family)	PF07_0043	60S ribosomal protein L34a, putative	No	0.647
MAL13P1.167	signal peptidase 21 kDa subunit	S26 (signal peptidase I family)	PF10_0043	60S ribosomal protein L13, putative	No	0.647
MAL13P1.167	signal peptidase 21 kDa subunit	S26 (signal peptidase I family)	PFB0885w	40S ribosomal protein S30, putative	No	0.647
MAL13P1.167	signal peptidase 21 kDa subunit	S26 (signal peptidase I family)	PF14_0141	60S ribosomal protein L10, putative	No	0.644
MAL13P1.167	signal peptidase 21 kDa subunit	S26 (signal peptidase I family)	PF11_0272	40S ribosomal protein S18, putative	No	0.641
MAL13P1.167	signal peptidase 21 kDa subunit	S26 (signal peptidase I family)	PFC0290w	40S ribosomal protein S23, putative	No	0.622
MAL13P1.167	signal peptidase 21 kDa subunit	S26 (signal peptidase I family)	PFD1055w	40S ribosomal protein S19, putative	No	0.577
MAL13P1.167	signal peptidase 21 kDa subunit	S26 (signal peptidase I family)	PFC0300c	60S ribosomal protein L7, putative	No	0.561
MAL13P1.167	signal peptidase 21 kDa subunit	S26 (signal peptidase I family)	PFL0785c	signal recognition particle SRP19	No	0.52
MAL13P1.167	signal peptidase 21 kDa subunit	S26 (signal peptidase I family)	PF13_0213	60S ribosomal protein L6-2, putative	No	0.444
MAL13P1.167	signal peptidase 21 kDa subunit	S26 (signal peptidase I family)	PFL0585w	polyubiquitin	No	0.425
MAL13P1.167	signal peptidase 21 kDa subunit	S26 (signal peptidase I family)	PFA0145c	aspartyl-tRNA synthetase	No	0.376
MAL13P1.167	signal peptidase 21 kDa subunit	S26 (signal peptidase I family)	PF13_0280	ER lumen protein retaining receptor	No	0.359
MAL13P1.167	signal peptidase 21 kDa subunit	S26 (signal peptidase I family)	PF10_0169	phosphomannomutase, putative	No	0.357
MAL13P1.167	signal peptidase 21 kDa subunit	S26 (signal peptidase I family)	PF07_0029	heat shock protein 90	No	0.319
MAL13P1.167	signal peptidase 21 kDa subunit	S26 (signal peptidase I family)	PFI0290c	beta subunit of coatomer complex, putative	No	0.316
MAL13P1.167	signal peptidase 21 kDa subunit	S26 (signal peptidase I family)	MAL13P1.231	Sec61 alpha subunit, PfSec61	No	0.315
MAL13P1.167	signal peptidase 21 kDa subunit	S26 (signal peptidase I family)	PFL0460w	lsm7 homologue, putative	No	0.314
MAL13P1.167	signal peptidase 21 kDa subunit	S26 (signal peptidase I family)	PF07_0034	cloroquine resistance associated protein Cg3 protein	No	0.304
MAL13P1.167	signal peptidase 21 kDa subunit	S26 (signal peptidase I family)	PF11_0412	vacuolar ATP synthase subunit f, putative	No	0.294
MAL13P1.167	signal peptidase 21 kDa subunit	S26 (signal peptidase I family)	PF14_0597	cytochrome c1 precursor, putative	No	0.287
MAL13P1.167	signal peptidase 21 kDa subunit	S26 (signal peptidase I family)	PF13_0346	60S ribosomal protein L40/UBI, putative	No	0.283
MAL13P1.167	signal peptidase 21 kDa subunit	S26 (signal peptidase I family)	PF14_0543	signal peptide peptidase	A22 (presenilin family)	0.278
MAL13P1.167	signal peptidase 21 kDa subunit	S26 (signal peptidase I family)	PFE1405c	eukaryotic translation initiation factor 3, subunit 6, putative	No	0.278
MAL13P1.167	signal peptidase 21 kDa subunit	S26 (signal peptidase I family)	PF11_0447	translation initiation factor eIF-1A, putative	No	0.27
MAL13P1.167	signal peptidase 21 kDa subunit	S26 (signal peptidase I family)	PF10_0155	enolase	No	0.243
MAL13P1.167	signal peptidase 21 kDa subunit	S26 (signal peptidase I family)	PFC0140c	N-ethylmaleimide sensitive fusion protein, putative	No	0.242
MAL13P1.167	signal peptidase 21 kDa subunit	S26 (signal peptidase I family)	PFL1070c	endoplasmin homolog precursor, putative	No	0.24
MAL13P1.167	signal peptidase 21 kDa subunit	S26 (signal peptidase I family)	MAL13P1.190	proteasome regulatory subunit, putative	No	0.235
MAL13P1.167	signal peptidase 21 kDa subunit	S26 (signal peptidase I family)	PF14_0295	ATP-specific succinyl-CoA synthetase beta subunit, putative	No	0.233
MAL13P1.167	signal peptidase 21 kDa subunit	S26 (signal peptidase I family)	PFA0505c	DNA-directed RNA polymerase 2, putative	No	0.231
MAL13P1.167	signal peptidase 21 kDa subunit	S26 (signal peptidase I family)	PF14_0676	20S proteasome beta 4 subunit, putative	T1 (proteasome family)	0.228
MAL13P1.167	signal peptidase 21 kDa subunit	S26 (signal peptidase I family)	PFD0895c	Bet3 transport protein, putative	No	0.228
MAL13P1.167	signal peptidase 21 kDa subunit	S26 (signal peptidase I family)	PFL2095w	translation initiation factor SUI1, putative	No	0.226
MAL13P1.167	signal peptidase 21 kDa subunit	S26 (signal peptidase I family)	PFE1140c	G10 protein, putative	No	0.224
MAL13P1.167	signal peptidase 21 kDa subunit	S26 (signal peptidase I family)	PFC0870w	elongation factor 1 (EF-1), putative	No	0.214
MAL13P1.167	signal peptidase 21 kDa subunit	S26 (signal peptidase I family)	PF14_0358	41-2 protein antigen precursor,transport protein particle (TRAPP) component, Bet3	No	0.21
MAL13P1.167	signal peptidase 21 kDa subunit	S26 (signal peptidase I family)	MAL8P1.48	splicing factor, putative	No	0.209
MAL13P1.167	signal peptidase 21 kDa subunit	S26 (signal peptidase I family)	PFE0285c	small ubiquitin-related modifier, putative	No	0.208
MAL13P1.167	signal peptidase 21 kDa subunit	S26 (signal peptidase I family)	PF11_0303	26S proteasome regulatory subunit, putative	No	0.205
MAL13P1.167	signal peptidase 21 kDa subunit	S26 (signal peptidase I family)	PF10_0111	20S proteasome beta subunit, putative	T1 (proteasome family)	0.204
MAL13P1.167	signal peptidase 21 kDa subunit	S26 (signal peptidase I family)	PF10_0331	Sec1 family protein, putative	No	0.204
MAL13P1.167	signal peptidase 21 kDa subunit	S26 (signal peptidase I family)	MAL13P1.299	conserved protein, unknown function	No	0.201
MAL13P1.167	signal peptidase 21 kDa subunit	S26 (signal peptidase I family)	PFE0915c	proteasome subunit beta type 1, putative	T1 (proteasome family)	0.196
MAL13P1.167	signal peptidase 21 kDa subunit	S26 (signal peptidase I family)	PFL0670c	bifunctional aminoacyl-tRNA synthetase, putative	No	0.195
MAL13P1.167	signal peptidase 21 kDa subunit	S26 (signal peptidase I family)	MAL8P1.67	nucleolar preribosomal assembly protein, putative	No	0.194
MAL13P1.167	signal peptidase 21 kDa subunit	S26 (signal peptidase I family)	PF11_0293	multiprotein bridging factor type 1, putative	No	0.188
MAL13P1.167	signal peptidase 21 kDa subunit	S26 (signal peptidase I family)	PF13_0179	isoleucine-tRNA ligase, putative	No	0.188
MAL13P1.167	signal peptidase 21 kDa subunit	S26 (signal peptidase I family)	PFA0400c	beta3 proteasome subunit, putative	T1 (proteasome family)	0.187
MAL13P1.167	signal peptidase 21 kDa subunit	S26 (signal peptidase I family)	PFE0445c	SNAP protein (soluble N-ethylmaleimide-sensitive factor Attachment Protein), putative	No	0.187
MAL13P1.167	signal peptidase 21 kDa subunit	S26 (signal peptidase I family)	MAL7P1.24	large ribosomal subunit processing protein, putative	No	0.185
MAL13P1.167	signal peptidase 21 kDa subunit	S26 (signal peptidase I family)	PFI0475w	small nuclear ribonucleoprotein Sm D3, putativ	No	0.179
MAL13P1.167	signal peptidase 21 kDa subunit	S26 (signal peptidase I family)	PF10_0077	eukaryotic translation initiation factor 3 subunit 7, putative	No	0.177
MAL13P1.167	signal peptidase 21 kDa subunit	S26 (signal peptidase I family)	PF14_0248	ubiquinol-cytochrome c reductase hinge protein, putative	No	0.172
MAL13P1.167	signal peptidase 21 kDa subunit	S26 (signal peptidase I family)	PF07_0027	DNA-directed RNA polymerase 2 8.2 kDa polypeptide, putative	No	0.169
MAL13P1.167	signal peptidase 21 kDa subunit	S26 (signal peptidase I family)	PFI0150c	retrieval receptor for endoplasmic reticulum membrane proteins, putative	No	0.166
MAL13P1.167	signal peptidase 21 kDa subunit	S26 (signal peptidase I family)	PF11_0051	phenylalanyl-tRNA synthetase beta chain, putative	No	0.164
MAL13P1.167	signal peptidase 21 kDa subunit	S26 (signal peptidase I family)	PF10_0036	N-acetyltransferase, putative	No	0.163
MAL13P1.167	signal peptidase 21 kDa subunit	S26 (signal peptidase I family)	PF10_0332	apicoplast ribosomal protein L27 precursor, putative	No	0.163
MAL13P1.167	signal peptidase 21 kDa subunit	S26 (signal peptidase I family)	PF13_0331	conserved protein, unknown function	No	0.16
MAL13P1.167	signal peptidase 21 kDa subunit	S26 (signal peptidase I family)	PF14_0562	conserved protein, unknown function	No	0.16
MAL13P1.167	signal peptidase 21 kDa subunit	S26 (signal peptidase I family)	PFL0930w	clathrin heavy chain, putative	No	0.158
MAL13P1.167	signal peptidase 21 kDa subunit	S26 (signal peptidase I family)	PF14_0146	ribonucleoprotein, putative	No	0.156
MAL13P1.167	signal peptidase 21 kDa subunit	S26 (signal peptidase I family)	PFE1050w	adenosylhomocysteinase,S-adenosyl-L-homocysteine hydrolase	No	0.153
MAL13P1.167	signal peptidase 21 kDa subunit	S26 (signal peptidase I family)	PF08_0109	proteasome subunit alpha type 5, putative	No	0.151
MAL13P1.167	signal peptidase 21 kDa subunit	S26 (signal peptidase I family)	PFI1325w	CS domain protein, putative	No	0.151
MAL13P1.167	signal peptidase 21 kDa subunit	S26 (signal peptidase I family)	PF13_0227	vacuolar ATP synthase subunit d, putative	No	0.15
PF14_0317	microsomal signal peptidase protein, putative	S26 (signal peptidase I family)	PF10_0264	40S ribosomal protein S2B, putative	No	0.623
PF14_0317	microsomal signal peptidase protein, putative	S26 (signal peptidase I family)	PFB0885w	40S ribosomal protein S30, putative	No	0.372
PF14_0317	microsomal signal peptidase protein, putative	S26 (signal peptidase I family)	PF13_0346	60S ribosomal protein L40/UBI, putative	No	0.345
PF11_0150	S54 (Rhomboid family)	S54 (Rhomboid family)	MAL13P1.176	reticulocyte binding protein 2 homologue b	No	0.465
PF11_0150	S54 (Rhomboid family)	S54 (Rhomboid family)	PF11_0486	merozoite adhesive erythrocytic binding protein	No	0.329
PF11_0150	S54 (Rhomboid family)	S54 (Rhomboid family)	PFA0125c	erythrocyte binding antigen-181	No	0.323
PF11_0150	S54 (Rhomboid family)	S54 (Rhomboid family)	MAL13P1.60	erythrocyte binding antigen-140	No	0.313
PF11_0150	S54 (Rhomboid family)	S54 (Rhomboid family)	PF11_0344	apical membrane antigen 1	No	0.258
PF11_0150	S54 (Rhomboid family)	S54 (Rhomboid family)	MAL7P1.176	erythrocyte binding antigen-175	No	0.198
PF11_0381	subtilisin-like protease 2	S8 (subtilisin family)	PF11_0344	apical membrane antigen 1	No	0.154
PF11_0381	subtilisin-like protease 2	S8 (subtilisin family)	PFL1385c	merozoite surface protein 9	No	0.154
PFE0355c	subtilisin-like protease 3, putative	S8 (subtilisin family)	PFA0675w	RESA-like protein with DnaJ domain, putative	No	0.159
PFE0370c	subtilisin-like protease 1	S8 (subtilisin family)	PFB0340c	serine repeat antigen 5	C1 (papain family)	0.346
PFE0370c	subtilisin-like protease 1	S8 (subtilisin family)	PF14_0644	conserved Plasmodium protein, unknown function	No	0.303
PFE0370c	subtilisin-like protease 1	S8 (subtilisin family)	PF10_0346	merozoite surface protein 6	No	0.257
PFE0370c	subtilisin-like protease 1	S8 (subtilisin family)	PF13_0197	merozoite surface protein 7 precursor	No	0.257
PFE0370c	subtilisin-like protease 1	S8 (subtilisin family)	PFB0335c	serine repeat antigen 6	C1 (papain family)	0.249
PFE0370c	subtilisin-like protease 1	S8 (subtilisin family)	PFB0345c	serine repeat antigen 4	C1 (papain family)	0.249
PFE0370c	subtilisin-like protease 1	S8 (subtilisin family)	PF11_0381	subtilisin-like protease 2	S8 (subtilisin family)	0.222
PFE0370c	subtilisin-like protease 1	S8 (subtilisin family)	PFA0675w	RESA-like protein with DnaJ domain, putative	No	0.21
PFE0370c	subtilisin-like protease 1	S8 (subtilisin family)	PFE0935c	RNA binding protein Puf1	No	0.163
PFE0370c	subtilisin-like protease 1	S8 (subtilisin family)	PF10_0343	S-antigen	No	0.157
MAL13P1.270	proteasome subunit, putative	T1 (proteasome family)	PF14_0676	20S proteasome beta 4 subunit, putative	T1 (proteasome family)	0.937
MAL13P1.270	proteasome subunit, putative	T1 (proteasome family)	PFA0400c	beta3 proteasome subunit, putative	T1 (proteasome family)	0.935
MAL13P1.270	proteasome subunit, putative	T1 (proteasome family)	PF10_0111	20S proteasome beta subunit, putative	T1 (proteasome family)	0.911
MAL13P1.270	proteasome subunit, putative	T1 (proteasome family)	PF13_0156	proteasome subunit beta type 7 precursor, putative	T1 (proteasome family)	0.884
MAL13P1.270	proteasome subunit, putative	T1 (proteasome family)	PFF0420c	proteasome subunit alpha type 2, putative	T1 (proteasome family)	0.77
MAL13P1.270	proteasome subunit, putative	T1 (proteasome family)	PF11_0303	26S proteasome regulatory subunit, putative	No	0.746
MAL13P1.270	proteasome subunit, putative	T1 (proteasome family)	MAL13P1.343	proteasome regulatory subunit, putative	M67 (Poh1 protease)	0.736
MAL13P1.270	proteasome subunit, putative	T1 (proteasome family)	MAL13P1.190	proteasome regulatory subunit, putative	No	0.732
MAL13P1.270	proteasome subunit, putative	T1 (proteasome family)	PF10_0174	26s proteasome regulatory subunit p55, putative	No	0.718
MAL13P1.270	proteasome subunit, putative	T1 (proteasome family)	PF14_0716	proteosome subunit alpha type 1, putative	T1 (proteasome family)	0.715
MAL13P1.270	proteasome subunit, putative	T1 (proteasome family)	PFI0630w	proteasome regulatory subunit, putative	M67 (Poh1 protease)	0.704
MAL13P1.270	proteasome subunit, putative	T1 (proteasome family)	PF08_0109	proteasome subunit alpha type 5, putative	No	0.679
MAL13P1.270	proteasome subunit, putative	T1 (proteasome family)	PFB0260w	proteasome 26S regulatory subunit, putative	No	0.662
MAL13P1.270	proteasome subunit, putative	T1 (proteasome family)	PFD0745c	nonclathrin coat protein zeta2-cop-related protein, putative	No	0.596
MAL13P1.270	proteasome subunit, putative	T1 (proteasome family)	PF14_0256	exosome complex exonuclease rrp41, putative	No	0.589
MAL13P1.270	proteasome subunit, putative	T1 (proteasome family)	PF14_0632	26S proteasome regulatory subunit, putative	No	0.57
MAL13P1.270	proteasome subunit, putative	T1 (proteasome family)	PFC0520w	26S proteasome regulatory subunit S14, putative	No	0.534
MAL13P1.270	proteasome subunit, putative	T1 (proteasome family)	PFC0745c	proteasome component C8, putative	No	0.497
MAL13P1.270	proteasome subunit, putative	T1 (proteasome family)	MAL13P1.337	Skp1 family protein, putative	No	0.436
MAL13P1.270	proteasome subunit, putative	T1 (proteasome family)	PFB0455w	60S ribosomal protein L37ae, putative	No	0.42
MAL13P1.270	proteasome subunit, putative	T1 (proteasome family)	PF10_0081	26S proteasome regulatory subunit 4, putative	No	0.419
MAL13P1.270	proteasome subunit, putative	T1 (proteasome family)	PFL2345c	tat-binding protein homolog	No	0.415
MAL13P1.270	proteasome subunit, putative	T1 (proteasome family)	PF10_0298	26S proteasome regulatory subunit, putative	No	0.412
MAL13P1.270	proteasome subunit, putative	T1 (proteasome family)	PF11_0250	splicing factor, putative	No	0.404
MAL13P1.270	proteasome subunit, putative	T1 (proteasome family)	PFC0535w	60S ribosomal protein L26, putative	No	0.402
MAL13P1.270	proteasome subunit, putative	T1 (proteasome family)	PF11_0314	26S proteasome regulatory subunit 6a, putative	No	0.397
MAL13P1.270	proteasome subunit, putative	T1 (proteasome family)	PF13_0063	26S proteasome regulatory subunit 7, putative	No	0.397
MAL13P1.270	proteasome subunit, putative	T1 (proteasome family)	PFD0665c	26S proteasome AAA-ATPase subunit RPT3, putative	No	0.391
MAL13P1.270	proteasome subunit, putative	T1 (proteasome family)	PF13_0033	26S proteasome regulatory subunit, putative	No	0.377
MAL13P1.270	proteasome subunit, putative	T1 (proteasome family)	PF13_0346	60S ribosomal protein L40/UBI, putative	No	0.371
MAL13P1.270	proteasome subunit, putative	T1 (proteasome family)	PFL0585w	polyubiquitin	No	0.368
MAL13P1.270	proteasome subunit, putative	T1 (proteasome family)	PFC0785c	proteasome regulatory protein, putative	No	0.345
MAL13P1.270	proteasome subunit, putative	T1 (proteasome family)	PF14_0141	60S ribosomal protein L10, putative	No	0.34
MAL13P1.270	proteasome subunit, putative	T1 (proteasome family)	PF14_0025	proteosome subunit, putative	No	0.335
MAL13P1.270	proteasome subunit, putative	T1 (proteasome family)	PFI0370c	subunit of proteaseome activator complex, putative	No	0.334
MAL13P1.270	proteasome subunit, putative	T1 (proteasome family)	MAL13P1.204	exoribonuclease PH, putative	No	0.32
MAL13P1.270	proteasome subunit, putative	T1 (proteasome family)	PF11_0313	60S ribosomal protein P0	No	0.309
MAL13P1.270	proteasome subunit, putative	T1 (proteasome family)	PF11_0447	translation initiation factor eIF-1A, putative	No	0.308
MAL13P1.270	proteasome subunit, putative	T1 (proteasome family)	PFD0515w	exosome rRNA processing protein, putative	No	0.268
MAL13P1.270	proteasome subunit, putative	T1 (proteasome family)	PF13_0340	exosome complex exonuclease, putative	No	0.259
MAL13P1.270	proteasome subunit, putative	T1 (proteasome family)	MAL7P1.26	wrong annotation O-sialoglycoprotein endopeptidase, putative. It has a kinase domain	No	0.25
MAL13P1.270	proteasome subunit, putative	T1 (proteasome family)	MAL13P1.344	RNAse L inhibitor protein, putative	No	0.227
MAL13P1.270	proteasome subunit, putative	T1 (proteasome family)	PF14_0601	replication factor C3	No	0.227
MAL13P1.270	proteasome subunit, putative	T1 (proteasome family)	MAL13P1.283	TCP-1/cpn60 chaperonin family, putative	No	0.225
MAL13P1.270	proteasome subunit, putative	T1 (proteasome family)	PFI0190w	60S ribosomal protein L32, putative	No	0.225
MAL13P1.270	proteasome subunit, putative	T1 (proteasome family)	MAL13P1.64	ubiquitin-like protein nedd8 homologue, putative	No	0.203
MAL13P1.270	proteasome subunit, putative	T1 (proteasome family)	PF07_0088	40S ribosomal protein S5, putative	No	0.181
MAL13P1.270	proteasome subunit, putative	T1 (proteasome family)	MAL1P1.20	aspartyl-tRNA synthetase	No	0.158
MAL13P1.270	proteasome subunit, putative	T1 (proteasome family)	PFE0350c	60S ribosomal protein L4, putative	No	0.157
MAL13P1.270	proteasome subunit, putative	T1 (proteasome family)	PF14_0324	Hsp70/Hsp90 organizing protein, putative	No	0.156
MAL13P1.270	proteasome subunit, putative	T1 (proteasome family)	PF13_0014	40S ribosomal protein S7, putative	No	0.154
MAL13P1.270	proteasome subunit, putative	T1 (proteasome family)	PF07_0034	cloroquine resistance associated protein Cg3 protein	No	0.151
MAL8P1.128	proteasome subunit alpha, putative	T1 (proteasome family)	PFA0400c	beta3 proteasome subunit, putative	T1 (proteasome family)	0.791
MAL8P1.128	proteasome subunit alpha, putative	T1 (proteasome family)	PF14_0676	20S proteasome beta 4 subunit, putative	T1 (proteasome family)	0.759
MAL8P1.128	proteasome subunit alpha, putative	T1 (proteasome family)	PF13_0156	proteasome subunit beta type 7 precursor, putative	T1 (proteasome family)	0.683
MAL8P1.128	proteasome subunit alpha, putative	T1 (proteasome family)	PF10_0111	20S proteasome beta subunit, putative	T1 (proteasome family)	0.676
MAL8P1.128	proteasome subunit alpha, putative	T1 (proteasome family)	PF13_0282	proteasome subunit, putative	T1 (proteasome family)	0.605
MAL8P1.128	proteasome subunit alpha, putative	T1 (proteasome family)	PFF0420c	proteasome subunit alpha type 2, putative	T1 (proteasome family)	0.58
MAL8P1.128	proteasome subunit alpha, putative	T1 (proteasome family)	PF14_0716	proteosome subunit alpha type 1, putative	T1 (proteasome family)	0.571
MAL8P1.128	proteasome subunit alpha, putative	T1 (proteasome family)	PF10_0174	26s proteasome regulatory subunit p55, putative	No	0.54
MAL8P1.128	proteasome subunit alpha, putative	T1 (proteasome family)	PFI1545c	proteasome precursor, putative	T1 (proteasome family)	0.54
MAL8P1.128	proteasome subunit alpha, putative	T1 (proteasome family)	MAL13P1.270	proteasome subunit, putative	T1 (proteasome family)	0.536
MAL8P1.128	proteasome subunit alpha, putative	T1 (proteasome family)	PF11_0303	26S proteasome regulatory subunit, putative	No	0.507
MAL8P1.128	proteasome subunit alpha, putative	T1 (proteasome family)	PFB0260w	proteasome 26S regulatory subunit, putative	No	0.507
MAL8P1.128	proteasome subunit alpha, putative	T1 (proteasome family)	MAL13P1.190	proteasome regulatory subunit, putative	No	0.488
MAL8P1.128	proteasome subunit alpha, putative	T1 (proteasome family)	MAL13P1.343	proteasome regulatory subunit, putative	M67 (Poh1 protease)	0.485
MAL8P1.128	proteasome subunit alpha, putative	T1 (proteasome family)	PFI0630w	proteasome regulatory subunit, putative	M67 (Poh1 protease)	0.485
MAL8P1.128	proteasome subunit alpha, putative	T1 (proteasome family)	PF08_0109	proteasome subunit alpha type 5, putative	No	0.477
MAL8P1.128	proteasome subunit alpha, putative	T1 (proteasome family)	PF10_0103	eukaryotic translation initiation factor 2 beta subunit, putative	No	0.428
MAL8P1.128	proteasome subunit alpha, putative	T1 (proteasome family)	PF14_0632	26S proteasome regulatory subunit, putative	No	0.419
MAL8P1.128	proteasome subunit alpha, putative	T1 (proteasome family)	PFC0745c	proteasome component C8, putative	No	0.418
MAL8P1.128	proteasome subunit alpha, putative	T1 (proteasome family)	PFC0520w	26S proteasome regulatory subunit S14, putative	No	0.378
MAL8P1.128	proteasome subunit alpha, putative	T1 (proteasome family)	MAL13P1.337	Skp1 family protein, putative	No	0.36
MAL8P1.128	proteasome subunit alpha, putative	T1 (proteasome family)	PF11_0331	TCP-1/cpn60 chaperonin family, putative	No	0.32
MAL8P1.128	proteasome subunit alpha, putative	T1 (proteasome family)	MAL13P1.283	TCP-1/cpn60 chaperonin family, putative	No	0.308
MAL8P1.128	proteasome subunit alpha, putative	T1 (proteasome family)	PF10_0298	26S proteasome regulatory subunit, putative	No	0.281
MAL8P1.128	proteasome subunit alpha, putative	T1 (proteasome family)	PFL0585w	polyubiquitin	No	0.269
MAL8P1.128	proteasome subunit alpha, putative	T1 (proteasome family)	PFL0985c	conserved protein, unknown function	No	0.265
MAL8P1.128	proteasome subunit alpha, putative	T1 (proteasome family)	MAL13P1.204	exoribonuclease PH, putative	No	0.25
MAL8P1.128	proteasome subunit alpha, putative	T1 (proteasome family)	PFL2345c	tat-binding protein homolog	No	0.239
MAL8P1.128	proteasome subunit alpha, putative	T1 (proteasome family)	PF10_0081	26S proteasome regulatory subunit 4, putative	No	0.238
MAL8P1.128	proteasome subunit alpha, putative	T1 (proteasome family)	PFD0665c	26S proteasome AAA-ATPase subunit RPT3, putative	No	0.236
MAL8P1.128	proteasome subunit alpha, putative	T1 (proteasome family)	PF13_0061	ATP synthase gamma chain, mitochondrial precursor, putative	No	0.235
MAL8P1.128	proteasome subunit alpha, putative	T1 (proteasome family)	PF11_0314	26S proteasome regulatory subunit 6a, putative	No	0.232
MAL8P1.128	proteasome subunit alpha, putative	T1 (proteasome family)	PF13_0063	26S proteasome regulatory subunit 7, putative	No	0.228
MAL8P1.128	proteasome subunit alpha, putative	T1 (proteasome family)	PF14_0256	exosome complex exonuclease rrp41, putative	No	0.215
MAL8P1.128	proteasome subunit alpha, putative	T1 (proteasome family)	PFF0430w	chaperone, putative	No	0.21
MAL8P1.128	proteasome subunit alpha, putative	T1 (proteasome family)	PF13_0033	26S proteasome regulatory subunit, putative	No	0.204
MAL8P1.128	proteasome subunit alpha, putative	T1 (proteasome family)	PF14_0025	proteosome subunit, putative	No	0.184
MAL8P1.128	proteasome subunit alpha, putative	T1 (proteasome family)	PF14_0068	fibrillarin, putative	No	0.183
MAL8P1.128	proteasome subunit alpha, putative	T1 (proteasome family)	PF14_0174	pseudouridine synthase, putative	No	0.182
MAL8P1.128	proteasome subunit alpha, putative	T1 (proteasome family)	PFB0370c	RNA binding protein, putative	No	0.182
MAL8P1.128	proteasome subunit alpha, putative	T1 (proteasome family)	MAL8P1.67	nucleolar preribosomal assembly protein, putative	No	0.181
MAL8P1.128	proteasome subunit alpha, putative	T1 (proteasome family)	PF14_0584	mitochondrial ribosomal protein S4/S9 precursor, putative	No	0.18
MAL8P1.128	proteasome subunit alpha, putative	T1 (proteasome family)	PF14_0661	small subunit rRNA processing KH domain protein, putative	No	0.18
MAL8P1.128	proteasome subunit alpha, putative	T1 (proteasome family)	PF14_0156	small subunit rRNA dimethylase, putative	No	0.177
MAL8P1.128	proteasome subunit alpha, putative	T1 (proteasome family)	PFD0455w	40S ribosomal processing protein, putative	No	0.175
MAL8P1.128	proteasome subunit alpha, putative	T1 (proteasome family)	PF14_0324	Hsp70/Hsp90 organizing protein, putative	No	0.168
MAL8P1.128	proteasome subunit alpha, putative	T1 (proteasome family)	PF07_0092	nucleolar rRNA processing protein, putative	No	0.165
MAL8P1.128	proteasome subunit alpha, putative	T1 (proteasome family)	PF08_0041	ribosome biogenesis protein nep1 homologue, putative	No	0.162
MAL8P1.128	proteasome subunit alpha, putative	T1 (proteasome family)	PF08_0055	U3 small nucleolar ribonucleoprotein protein, putative	No	0.156
MAL8P1.128	proteasome subunit alpha, putative	T1 (proteasome family)	PF11_0120	conserved Plasmodium protein, unknown function	No	0.154
MAL8P1.128	proteasome subunit alpha, putative	T1 (proteasome family)	PFB0455w	60S ribosomal protein L37ae, putative	No	0.151
MAL8P1.142	20S proteasome beta subunit	T1 (proteasome family)	PF10_0111	20S proteasome beta subunit, putative	T1 (proteasome family)	0.966
MAL8P1.142	20S proteasome beta subunit	T1 (proteasome family)	PFA0400c	beta3 proteasome subunit, putative	T1 (proteasome family)	0.96
MAL8P1.142	20S proteasome beta subunit	T1 (proteasome family)	PF11_0303	26S proteasome regulatory subunit, putative	No	0.933
MAL8P1.142	20S proteasome beta subunit	T1 (proteasome family)	PF13_0156	proteasome subunit beta type 7 precursor, putative	T1 (proteasome family)	0.933
MAL8P1.142	20S proteasome beta subunit	T1 (proteasome family)	PFF0420c	proteasome subunit alpha type 2, putative	T1 (proteasome family)	0.912
MAL8P1.142	20S proteasome beta subunit	T1 (proteasome family)	PFE0915c	proteasome subunit beta type 1, putative	T1 (proteasome family)	0.91
MAL8P1.142	20S proteasome beta subunit	T1 (proteasome family)	MAL13P1.190	proteasome regulatory subunit, putative	No	0.905
MAL8P1.142	20S proteasome beta subunit	T1 (proteasome family)	MAL13P1.270	proteasome subunit, putative	T1 (proteasome family)	0.897
MAL8P1.142	20S proteasome beta subunit	T1 (proteasome family)	PF07_0112	proteasome subunit alpha type 5, putative	T1 (proteasome family)	0.894
MAL8P1.142	20S proteasome beta subunit	T1 (proteasome family)	PF10_0174	26s proteasome regulatory subunit p55, putative	No	0.888
MAL8P1.142	20S proteasome beta subunit	T1 (proteasome family)	PF14_0716	proteosome subunit alpha type 1, putative	T1 (proteasome family)	0.879
MAL8P1.142	20S proteasome beta subunit	T1 (proteasome family)	PFI0630w	proteasome regulatory subunit, putative	M67 (Poh1 protease)	0.866
MAL8P1.142	20S proteasome beta subunit	T1 (proteasome family)	PF14_0632	26S proteasome regulatory subunit, putative	No	0.841
MAL8P1.142	20S proteasome beta subunit	T1 (proteasome family)	PF08_0109	proteasome subunit alpha type 5, putative	No	0.758
MAL8P1.142	20S proteasome beta subunit	T1 (proteasome family)	MAL8P1.128	proteasome subunit alpha, putative	T1 (proteasome family)	0.712
MAL8P1.142	20S proteasome beta subunit	T1 (proteasome family)	PFC0745c	proteasome component C8, putative	No	0.681
MAL8P1.142	20S proteasome beta subunit	T1 (proteasome family)	PFC0785c	proteasome regulatory protein, putative	No	0.666
MAL8P1.142	20S proteasome beta subunit	T1 (proteasome family)	PFC0520w	26S proteasome regulatory subunit S14, putative	No	0.646
MAL8P1.142	20S proteasome beta subunit	T1 (proteasome family)	MAL13P1.337	Skp1 family protein, putative	No	0.639
MAL8P1.142	20S proteasome beta subunit	T1 (proteasome family)	PFB0260w	proteasome 26S regulatory subunit, putative	No	0.617
MAL8P1.142	20S proteasome beta subunit	T1 (proteasome family)	PFI0370c	subunit of proteaseome activator complex, putative	No	0.603
MAL8P1.142	20S proteasome beta subunit	T1 (proteasome family)	PFC0365w	pre-mRNA-processing factor 19, putative	No	0.596
MAL8P1.142	20S proteasome beta subunit	T1 (proteasome family)	PFL2345c	tat-binding protein homolog	No	0.571
MAL8P1.142	20S proteasome beta subunit	T1 (proteasome family)	PF13_0063	26S proteasome regulatory subunit 7, putative	No	0.569
MAL8P1.142	20S proteasome beta subunit	T1 (proteasome family)	PFL0585w	polyubiquitin	No	0.566
MAL8P1.142	20S proteasome beta subunit	T1 (proteasome family)	PFD0665c	26S proteasome AAA-ATPase subunit RPT3, putative	No	0.564
MAL8P1.142	20S proteasome beta subunit	T1 (proteasome family)	PF11_0314	26S proteasome regulatory subunit 6a, putative	No	0.562
MAL8P1.142	20S proteasome beta subunit	T1 (proteasome family)	PF10_0081	26S proteasome regulatory subunit 4, putative	No	0.554
MAL8P1.142	20S proteasome beta subunit	T1 (proteasome family)	PF13_0033	26S proteasome regulatory subunit, putative	No	0.533
MAL8P1.142	20S proteasome beta subunit	T1 (proteasome family)	PF10_0298	26S proteasome regulatory subunit, putative	No	0.53
MAL8P1.142	20S proteasome beta subunit	T1 (proteasome family)	PF13_0346	60S ribosomal protein L40/UBI, putative	No	0.5
MAL8P1.142	20S proteasome beta subunit	T1 (proteasome family)	PFL0460w	lsm7 homologue, putative	No	0.496
MAL8P1.142	20S proteasome beta subunit	T1 (proteasome family)	PF14_0025	proteosome subunit, putative	No	0.491
MAL8P1.142	20S proteasome beta subunit	T1 (proteasome family)	PFL1725w	ATP synthase beta chain, mitochondrial precursor, putative	No	0.475
MAL8P1.142	20S proteasome beta subunit	T1 (proteasome family)	MAL13P1.271	V-type ATPase, putative	No	0.444
MAL8P1.142	20S proteasome beta subunit	T1 (proteasome family)	PFC0870w	elongation factor 1 (EF-1), putative	No	0.41
MAL8P1.142	20S proteasome beta subunit	T1 (proteasome family)	PFC0305w	EB1 homolog, putative	No	0.381
MAL8P1.142	20S proteasome beta subunit	T1 (proteasome family)	PF13_0224	60S ribosomal protein L18, putative	No	0.38
MAL8P1.142	20S proteasome beta subunit	T1 (proteasome family)	PFB0885w	40S ribosomal protein S30, putative	No	0.341
MAL8P1.142	20S proteasome beta subunit	T1 (proteasome family)	PF13_0042	fork head domain protein, putative	No	0.335
MAL8P1.142	20S proteasome beta subunit	T1 (proteasome family)	PF14_0627	40S ribosomal protein S3, putative	No	0.335
MAL8P1.142	20S proteasome beta subunit	T1 (proteasome family)	PF14_0241	basic transcription factor 3b, putative	No	0.333
MAL8P1.142	20S proteasome beta subunit	T1 (proteasome family)	MAL13P1.64	ubiquitin-like protein nedd8 homologue, putative	No	0.33
MAL8P1.142	20S proteasome beta subunit	T1 (proteasome family)	PFB0865w	small nuclear ribonucleoprotein, putative	No	0.328
MAL8P1.142	20S proteasome beta subunit	T1 (proteasome family)	PFL0110c	mitochondrial phosphate carrier protein	No	0.324
MAL8P1.142	20S proteasome beta subunit	T1 (proteasome family)	PFE0350c	60S ribosomal protein L4, putative	No	0.317
MAL8P1.142	20S proteasome beta subunit	T1 (proteasome family)	PF14_0150	DNA-directed RNA polymerase I/III subunit, putative	No	0.313
MAL8P1.142	20S proteasome beta subunit	T1 (proteasome family)	MAL13P1.299	conserved protein, unknown function	No	0.304
MAL8P1.142	20S proteasome beta subunit	T1 (proteasome family)	PF07_0088	40S ribosomal protein S5, putative	No	0.3
MAL8P1.142	20S proteasome beta subunit	T1 (proteasome family)	PF08_0059	protein kinase c inhibitor-like protein, putative	No	0.3
MAL8P1.142	20S proteasome beta subunit	T1 (proteasome family)	PF13_0214	elongation factor 1-gamma, putative	No	0.293
MAL8P1.142	20S proteasome beta subunit	T1 (proteasome family)	PF11_0447	translation initiation factor eIF-1A, putative	No	0.291
MAL8P1.142	20S proteasome beta subunit	T1 (proteasome family)	PF11_0412	vacuolar ATP synthase subunit f, putative	No	0.289
MAL8P1.142	20S proteasome beta subunit	T1 (proteasome family)	PF14_0597	cytochrome c1 precursor, putative	No	0.285
MAL8P1.142	20S proteasome beta subunit	T1 (proteasome family)	PF14_0373	ubiquinol-cytochrome c reductase iron-sulfur subunit, putative	No	0.283
MAL8P1.142	20S proteasome beta subunit	T1 (proteasome family)	PFL0190w	ubiquitin conjugating enzyme E2, putative	No	0.283
MAL8P1.142	20S proteasome beta subunit	T1 (proteasome family)	PF13_0349	nucleoside diphosphate kinase	No	0.273
MAL8P1.142	20S proteasome beta subunit	T1 (proteasome family)	PFC0295c	40S ribosomal protein S12, putative	No	0.258
MAL8P1.142	20S proteasome beta subunit	T1 (proteasome family)	PFC1020c	40S ribosomal protein S3A, putative	No	0.255
MAL8P1.142	20S proteasome beta subunit	T1 (proteasome family)	PFC0290w	40S ribosomal protein S23, putative	No	0.247
MAL8P1.142	20S proteasome beta subunit	T1 (proteasome family)	PFE0850c	60S ribosomal protein L12, putative	No	0.246
MAL8P1.142	20S proteasome beta subunit	T1 (proteasome family)	MAL13P1.92	40S ribosomal protein S15/S19, putative	No	0.243
MAL8P1.142	20S proteasome beta subunit	T1 (proteasome family)	PF13_0171	60S ribosomal protein L23, putative	No	0.243
MAL8P1.142	20S proteasome beta subunit	T1 (proteasome family)	MAL13P1.279	protein kinase 5	No	0.239
MAL8P1.142	20S proteasome beta subunit	T1 (proteasome family)	PFE1140c	G10 protein, putative	No	0.236
MAL8P1.142	20S proteasome beta subunit	T1 (proteasome family)	PFE0545c	translationally controlled tumor protein homolog, putative	No	0.23
MAL8P1.142	20S proteasome beta subunit	T1 (proteasome family)	PFF1335c	4-methyl-5(B-hydroxyethyl)-thiazol monophosphate biosynthesis enzyme	No	0.228
MAL8P1.142	20S proteasome beta subunit	T1 (proteasome family)	PFL0660w	dynein light chain 1, putative	No	0.228
MAL8P1.142	20S proteasome beta subunit	T1 (proteasome family)	PF10_0103	eukaryotic translation initiation factor 2 beta subunit, putative	No	0.227
MAL8P1.142	20S proteasome beta subunit	T1 (proteasome family)	PFE0810c	40S ribosomal protein S14, putative	No	0.227
MAL8P1.142	20S proteasome beta subunit	T1 (proteasome family)	PF11_0065	40S ribosomal protein S4, putative	No	0.224
MAL8P1.142	20S proteasome beta subunit	T1 (proteasome family)	PF13_0227	vacuolar ATP synthase subunit d, putative	No	0.22
MAL8P1.142	20S proteasome beta subunit	T1 (proteasome family)	MAL8P1.69	14-3-3 protein, putative	No	0.217
MAL8P1.142	20S proteasome beta subunit	T1 (proteasome family)	PFC0535w	60S ribosomal protein L26, putative	No	0.212
MAL8P1.142	20S proteasome beta subunit	T1 (proteasome family)	PF11_0293	multiprotein bridging factor type 1, putative	No	0.207
MAL8P1.142	20S proteasome beta subunit	T1 (proteasome family)	PF14_0288	cytochrome c oxidase subunit II precursor, putative	No	0.205
MAL8P1.142	20S proteasome beta subunit	T1 (proteasome family)	PF13_0301	ubiquitin conjugating enzyme, putative	No	0.202
MAL8P1.142	20S proteasome beta subunit	T1 (proteasome family)	PFE1005w	40S ribosomal protein S9, putative	No	0.202
MAL8P1.142	20S proteasome beta subunit	T1 (proteasome family)	PF14_0141	60S ribosomal protein L10, putative	No	0.201
MAL8P1.142	20S proteasome beta subunit	T1 (proteasome family)	PF11_0438	60S ribosomal protein L35ae, putative	No	0.194
MAL8P1.142	20S proteasome beta subunit	T1 (proteasome family)	PF14_0328	mitochondrial import inner membrane translocase subunit tim17, putative	No	0.194
MAL8P1.142	20S proteasome beta subunit	T1 (proteasome family)	PF11_0454	40S ribosomal protein S21e, putative	No	0.188
MAL8P1.142	20S proteasome beta subunit	T1 (proteasome family)	PFE1350c	ubiquitin conjugating enzyme 13, putative	No	0.188
MAL8P1.142	20S proteasome beta subunit	T1 (proteasome family)	PFD0810w	small GTP-binding protein sar1	No	0.186
MAL8P1.142	20S proteasome beta subunit	T1 (proteasome family)	PFD0745c	nonclathrin coat protein zeta2-cop-related protein, putative	No	0.185
MAL8P1.142	20S proteasome beta subunit	T1 (proteasome family)	PF13_0268	60S ribosomal protein L17, putative	No	0.184
MAL8P1.142	20S proteasome beta subunit	T1 (proteasome family)	PF14_0391	60S ribosomal protein L1, putative	No	0.184
MAL8P1.142	20S proteasome beta subunit	T1 (proteasome family)	PF13_0014	40S ribosomal protein S7, putative	No	0.179
MAL8P1.142	20S proteasome beta subunit	T1 (proteasome family)	PFC0200w	60S ribosomal protein L44, putative	No	0.179
MAL8P1.142	20S proteasome beta subunit	T1 (proteasome family)	PF08_0085	ubiquitin conjugating enzyme, putative	No	0.176
MAL8P1.142	20S proteasome beta subunit	T1 (proteasome family)	PFC0100c	golgi organization and biogenesis factor, putative	No	0.175
MAL8P1.142	20S proteasome beta subunit	T1 (proteasome family)	PF14_0231	60S ribosomal protein L7-3, putative	No	0.172
MAL8P1.142	20S proteasome beta subunit	T1 (proteasome family)	PFE1050w	adenosylhomocysteinase,S-adenosyl-L-homocysteine hydrolase	No	0.172
MAL8P1.142	20S proteasome beta subunit	T1 (proteasome family)	PFE0975c	40S ribosomal protein S24, putative	No	0.17
MAL8P1.142	20S proteasome beta subunit	T1 (proteasome family)	PFE0445c	SNAP protein (soluble N-ethylmaleimide-sensitive factor Attachment Protein), putative	No	0.169
MAL8P1.142	20S proteasome beta subunit	T1 (proteasome family)	PFF0305c	ubiquitin conjugating enzyme E2, putative	No	0.168
MAL8P1.142	20S proteasome beta subunit	T1 (proteasome family)	MAL13P1.253	small nuclear ribonucleoprotein, putative	No	0.165
MAL8P1.142	20S proteasome beta subunit	T1 (proteasome family)	PFC0855w	ubiquitin conjugating enzyme, putative	No	0.165
MAL8P1.142	20S proteasome beta subunit	T1 (proteasome family)	PFF1295w	conserved Plasmodium protein, unknown function	No	0.163
MAL8P1.142	20S proteasome beta subunit	T1 (proteasome family)	MAL13P1.56	M1-family alanyl aminopeptidase	M1 (aminopeptidase N family)	0.162
MAL8P1.142	20S proteasome beta subunit	T1 (proteasome family)	MAL7P1.24	large ribosomal subunit processing protein, putative	No	0.161
MAL8P1.142	20S proteasome beta subunit	T1 (proteasome family)	PF13_0331	conserved protein, unknown function	No	0.16
MAL8P1.142	20S proteasome beta subunit	T1 (proteasome family)	PFL2055w	40S ribosomal protein S17, putative	No	0.16
MAL8P1.142	20S proteasome beta subunit	T1 (proteasome family)	PF13_0045	40S ribosomal protein S27, putative	No	0.159
MAL8P1.142	20S proteasome beta subunit	T1 (proteasome family)	PFC0845c	ubiquitin-protein ligase, putative	No	0.157
MAL8P1.142	20S proteasome beta subunit	T1 (proteasome family)	PFL0210c	eukaryotic initiation factor 5a, putative	No	0.157
MAL8P1.142	20S proteasome beta subunit	T1 (proteasome family)	PF07_0080	40S ribosomal protein S10, putative	No	0.156
MAL8P1.142	20S proteasome beta subunit	T1 (proteasome family)	PF13_0132	60S ribosomal protein L23a, putative	No	0.156
MAL8P1.142	20S proteasome beta subunit	T1 (proteasome family)	PFI0475w	small nuclear ribonucleoprotein Sm D3, putativ	No	0.154
MAL8P1.142	20S proteasome beta subunit	T1 (proteasome family)	PF08_0039	60S ribosomal protein L22, putative	No	0.152
MAL8P1.142	20S proteasome beta subunit	T1 (proteasome family)	PF11_0177	deubiquinating/deneddylating enzyme	C12 (ubiquitin C-terminal hydrolase family)	0.151
PF07_0112	proteasome subunit alpha type 5, putative	T1 (proteasome family)	PF14_0676	20S proteasome beta 4 subunit, putative	T1 (proteasome family)	0.937
PF07_0112	proteasome subunit alpha type 5, putative	T1 (proteasome family)	PFA0400c	beta3 proteasome subunit, putative	T1 (proteasome family)	0.932
PF07_0112	proteasome subunit alpha type 5, putative	T1 (proteasome family)	PF10_0111	20S proteasome beta subunit, putative	T1 (proteasome family)	0.909
PF07_0112	proteasome subunit alpha type 5, putative	T1 (proteasome family)	PF13_0282	proteasome subunit, putative	T1 (proteasome family)	0.769
PF07_0112	proteasome subunit alpha type 5, putative	T1 (proteasome family)	PF11_0303	26S proteasome regulatory subunit, putative	No	0.756
PF07_0112	proteasome subunit alpha type 5, putative	T1 (proteasome family)	PFI1545c	proteasome precursor, putative	T1 (proteasome family)	0.75
PF07_0112	proteasome subunit alpha type 5, putative	T1 (proteasome family)	MAL13P1.270	proteasome subunit, putative	T1 (proteasome family)	0.737
PF07_0112	proteasome subunit alpha type 5, putative	T1 (proteasome family)	MAL13P1.190	26S proteasome regulatory subunit, putative	No	0.718
PF07_0112	proteasome subunit alpha type 5, putative	T1 (proteasome family)	PF10_0174	26s proteasome regulatory subunit p55, putative	No	0.716
PF07_0112	proteasome subunit alpha type 5, putative	T1 (proteasome family)	PFI0630w	26S proteasome regulatory subunit, putative	M67 (Poh1 protease)	0.7
PF07_0112	proteasome subunit alpha type 5, putative	T1 (proteasome family)	PF14_0716	proteosome subunit alpha type 1, putative	T1 (proteasome family)	0.699
PF07_0112	proteasome subunit alpha type 5, putative	T1 (proteasome family)	PFB0260w	proteasome 26S regulatory subunit, putative	No	0.682
PF07_0112	proteasome subunit alpha type 5, putative	T1 (proteasome family)	PF08_0109	proteasome subunit alpha type 5, putative	No	0.656
PF07_0112	proteasome subunit alpha type 5, putative	T1 (proteasome family)	PF14_0632	26S proteasome regulatory subunit, putative	No	0.566
PF07_0112	proteasome subunit alpha type 5, putative	T1 (proteasome family)	PF14_0256	exosome complex exonuclease rrp41, putative	No	0.559
PF07_0112	proteasome subunit alpha type 5, putative	T1 (proteasome family)	MAL8P1.128	proteasome subunit alpha, putative	T1 (proteasome family)	0.537
PF07_0112	proteasome subunit alpha type 5, putative	T1 (proteasome family)	PFD0745c	nonclathrin coat protein zeta2-cop-related protein, putative	No	0.529
PF07_0112	proteasome subunit alpha type 5, putative	T1 (proteasome family)	PFC0520w	26S proteasome regulatory subunit S14, putative	No	0.525
PF07_0112	proteasome subunit alpha type 5, putative	T1 (proteasome family)	PFC0745c	proteasome component C8, putative	No	0.443
PF07_0112	proteasome subunit alpha type 5, putative	T1 (proteasome family)	PF10_0298	26S proteasome regulatory subunit, putative	No	0.413
PF07_0112	proteasome subunit alpha type 5, putative	T1 (proteasome family)	PFB0455w	60S ribosomal protein L37ae, putative	No	0.411
PF07_0112	proteasome subunit alpha type 5, putative	T1 (proteasome family)	MAL13P1.337	Skp1 family protein, putative	No	0.401
PF07_0112	proteasome subunit alpha type 5, putative	T1 (proteasome family)	PF13_0346	60S ribosomal protein L40/UBI, putative	No	0.38
PF07_0112	proteasome subunit alpha type 5, putative	T1 (proteasome family)	PF10_0081	26S proteasome regulatory subunit 4, putative	No	0.371
PF07_0112	proteasome subunit alpha type 5, putative	T1 (proteasome family)	PFL2345c	tat-binding protein homolog	No	0.37
PF07_0112	proteasome subunit alpha type 5, putative	T1 (proteasome family)	PFD0665c	26S proteasome AAA-ATPase subunit RPT3, putative	No	0.362
PF07_0112	proteasome subunit alpha type 5, putative	T1 (proteasome family)	PFC0785c	proteasome regulatory protein, putative	No	0.352
PF07_0112	proteasome subunit alpha type 5, putative	T1 (proteasome family)	PF11_0314	26S proteasome regulatory subunit 6a, putative	No	0.349
PF07_0112	proteasome subunit alpha type 5, putative	T1 (proteasome family)	PFI0370c	subunit of proteaseome activator complex, putative	No	0.342
PF07_0112	proteasome subunit alpha type 5, putative	T1 (proteasome family)	PF13_0063	26S proteasome regulatory subunit 7, putative	No	0.337
PF07_0112	proteasome subunit alpha type 5, putative	T1 (proteasome family)	PF13_0033	26S proteasome regulatory subunit, putative	No	0.332
PF07_0112	proteasome subunit alpha type 5, putative	T1 (proteasome family)	PF14_0025	proteosome subunit, putative	No	0.318
PF07_0112	proteasome subunit alpha type 5, putative	T1 (proteasome family)	MAL13P1.204	exoribonuclease PH, putative	No	0.289
PF07_0112	proteasome subunit alpha type 5, putative	T1 (proteasome family)	PFL1425w	T-complex protein 1, gamma subunit, putative	No	0.26
PF07_0112	proteasome subunit alpha type 5, putative	T1 (proteasome family)	PFD0515w	exosome rRNA processing protein, putative	No	0.249
PF07_0112	proteasome subunit alpha type 5, putative	T1 (proteasome family)	PF11_0245	translation elongation factor EF-1, subunit alpha, putative	No	0.239
PF07_0112	proteasome subunit alpha type 5, putative	T1 (proteasome family)	PF13_0340	exosome complex exonuclease, putative	No	0.234
PF07_0112	proteasome subunit alpha type 5, putative	T1 (proteasome family)	PF13_0304	elongation factor 1-alpha	No	0.223
PF07_0112	proteasome subunit alpha type 5, putative	T1 (proteasome family)	PF13_0305	elongation factor 1-alpha	No	0.223
PF07_0112	proteasome subunit alpha type 5, putative	T1 (proteasome family)	MAL13P1.344	RNAse L inhibitor protein, putative	No	0.208
PF07_0112	proteasome subunit alpha type 5, putative	T1 (proteasome family)	PF13_0350	signal recognition particle receptor alpha subunit	No	0.204
PF07_0112	proteasome subunit alpha type 5, putative	T1 (proteasome family)	PF11_0447	translation initiation factor eIF-1A, putative	No	0.188
PF07_0112	proteasome subunit alpha type 5, putative	T1 (proteasome family)	PF13_0014	40S ribosomal protein S7, putative	No	0.182
PF07_0112	proteasome subunit alpha type 5, putative	T1 (proteasome family)	PFE0350c	60S ribosomal protein L4, putative	No	0.171
PF07_0112	proteasome subunit alpha type 5, putative	T1 (proteasome family)	PFA0145c	aspartyl-tRNA synthetase	No	0.168
PF07_0112	proteasome subunit alpha type 5, putative	T1 (proteasome family)	PFI0475w	small nuclear ribonucleoprotein Sm D3, putativ	No	0.164
PF07_0112	proteasome subunit alpha type 5, putative	T1 (proteasome family)	PF11_0412	vacuolar ATP synthase subunit f, putative	No	0.158
PF07_0112	proteasome subunit alpha type 5, putative	T1 (proteasome family)	MAL7P1.24	large ribosomal subunit processing protein, putative	No	0.156
PF07_0112	proteasome subunit alpha type 5, putative	T1 (proteasome family)	PF14_0614	phosphatase, putative	No	0.154
PF07_0112	proteasome subunit alpha type 5, putative	T1 (proteasome family)	PFC0560c	conserved Plasmodium protein, unknown function	No	0.154
PF07_0112	proteasome subunit alpha type 5, putative	T1 (proteasome family)	PFE0810c	40S ribosomal protein S14, putative	No	0.154
PF07_0112	proteasome subunit alpha type 5, putative	T1 (proteasome family)	PFI1715w	Plasmodium exported protein, unknown function	No	0.154
PF07_0112	proteasome subunit alpha type 5, putative	T1 (proteasome family)	PFB0795w	ATP synthase F1, alpha subunit, putative	No	0.152
PF07_0112	proteasome subunit alpha type 5, putative	T1 (proteasome family)	PF14_0231	60S ribosomal protein L7-3, putative	No	0.151
PF10_0111	20S proteasome beta subunit, putative	T1 (proteasome family)	PF14_0676	20S proteasome beta 4 subunit, putative	T1 (proteasome family)	0.986
PF10_0111	20S proteasome beta subunit, putative	T1 (proteasome family)	PFA0400c	beta3 proteasome subunit, putative	T1 (proteasome family)	0.964
PF10_0111	20S proteasome beta subunit, putative	T1 (proteasome family)	PF13_0282	proteasome subunit, putative	T1 (proteasome family)	0.925
PF10_0111	20S proteasome beta subunit, putative	T1 (proteasome family)	MAL13P1.343	proteasome regulatory subunit, putative	M67 (Poh1 protease)	0.922
PF10_0111	20S proteasome beta subunit, putative	T1 (proteasome family)	PF11_0303	26S proteasome regulatory subunit, putative	No	0.916
PF10_0111	20S proteasome beta subunit, putative	T1 (proteasome family)	MAL13P1.190	proteasome regulatory subunit, putative	No	0.878
PF10_0111	20S proteasome beta subunit, putative	T1 (proteasome family)	PF10_0174	26s proteasome regulatory subunit p55, putative	No	0.87
PF10_0111	20S proteasome beta subunit, putative	T1 (proteasome family)	PF08_0109	proteasome subunit alpha type 5, putative	No	0.85
PF10_0111	20S proteasome beta subunit, putative	T1 (proteasome family)	PF14_0632	26S proteasome regulatory subunit, putative	No	0.818
PF10_0111	20S proteasome beta subunit, putative	T1 (proteasome family)	PFC0520w	26S proteasome regulatory subunit S14, putative	No	0.771
PF10_0111	20S proteasome beta subunit, putative	T1 (proteasome family)	PFB0260w	proteasome 26S regulatory subunit, putative	No	0.729
PF10_0111	20S proteasome beta subunit, putative	T1 (proteasome family)	PFL2345c	tat-binding protein homolog	No	0.669
PF10_0111	20S proteasome beta subunit, putative	T1 (proteasome family)	MAL13P1.337	Skp1 family protein, putative	No	0.646
PF10_0111	20S proteasome beta subunit, putative	T1 (proteasome family)	PFL0585w	polyubiquitin	No	0.641
PF10_0111	20S proteasome beta subunit, putative	T1 (proteasome family)	PFC0745c	proteasome component C8, putative	No	0.638
PF10_0111	20S proteasome beta subunit, putative	T1 (proteasome family)	PF10_0081	26S proteasome regulatory subunit 4, putative	No	0.628
PF10_0111	20S proteasome beta subunit, putative	T1 (proteasome family)	PF13_0063	26S proteasome regulatory subunit 7, putative	No	0.62
PF10_0111	20S proteasome beta subunit, putative	T1 (proteasome family)	PFD0665c	26S proteasome AAA-ATPase subunit RPT3, putative	No	0.614
PF10_0111	20S proteasome beta subunit, putative	T1 (proteasome family)	PF11_0314	26S proteasome regulatory subunit 6a, putative	No	0.608
PF10_0111	20S proteasome beta subunit, putative	T1 (proteasome family)	PF13_0033	26S proteasome regulatory subunit, putative	No	0.581
PF10_0111	20S proteasome beta subunit, putative	T1 (proteasome family)	PFI0370c	subunit of proteaseome activator complex, putative	No	0.58
PF10_0111	20S proteasome beta subunit, putative	T1 (proteasome family)	PF10_0298	26S proteasome regulatory subunit, putative	No	0.55
PF10_0111	20S proteasome beta subunit, putative	T1 (proteasome family)	PF13_0346	60S ribosomal protein L40/UBI, putative	No	0.529
PF10_0111	20S proteasome beta subunit, putative	T1 (proteasome family)	PFC0785c	proteasome regulatory protein, putative	No	0.496
PF10_0111	20S proteasome beta subunit, putative	T1 (proteasome family)	PF14_0025	proteosome subunit, putative	No	0.481
PF10_0111	20S proteasome beta subunit, putative	T1 (proteasome family)	PF14_0141	60S ribosomal protein L10, putative	No	0.44
PF10_0111	20S proteasome beta subunit, putative	T1 (proteasome family)	PF11_0142	ubiquitin domain containing protein	No	0.43
PF10_0111	20S proteasome beta subunit, putative	T1 (proteasome family)	PFL0190w	ubiquitin conjugating enzyme E2, putative	No	0.422
PF10_0111	20S proteasome beta subunit, putative	T1 (proteasome family)	PFB0550w	peptide chain release factor subunit 1, putative	No	0.362
PF10_0111	20S proteasome beta subunit, putative	T1 (proteasome family)	PF14_0364	cleavage and polyadenylation specifity factor, putative	No	0.35
PF10_0111	20S proteasome beta subunit, putative	T1 (proteasome family)	PFE0350c	60S ribosomal protein L4, putative	No	0.339
PF10_0111	20S proteasome beta subunit, putative	T1 (proteasome family)	PF11_0293	multiprotein bridging factor type 1, putative	No	0.332
PF10_0111	20S proteasome beta subunit, putative	T1 (proteasome family)	PF14_0027	40S ribosomal protein S31/UBI, putative	No	0.332
PF10_0111	20S proteasome beta subunit, putative	T1 (proteasome family)	PF11_0447	translation initiation factor eIF-1A, putative	No	0.323
PF10_0111	20S proteasome beta subunit, putative	T1 (proteasome family)	PFL2060c	rab specific GDP dissociation inhibitor	No	0.317
PF10_0111	20S proteasome beta subunit, putative	T1 (proteasome family)	PFC0870w	elongation factor 1 (EF-1), putative	No	0.312
PF10_0111	20S proteasome beta subunit, putative	T1 (proteasome family)	PFL2095w	translation initiation factor SUI1, putative	No	0.308
PF10_0111	20S proteasome beta subunit, putative	T1 (proteasome family)	PF13_0301	ubiquitin conjugating enzyme, putative	No	0.298
PF10_0111	20S proteasome beta subunit, putative	T1 (proteasome family)	MAL13P1.64	ubiquitin-like protein nedd8 homologue, putative	No	0.296
PF10_0111	20S proteasome beta subunit, putative	T1 (proteasome family)	PFE0810c	40S ribosomal protein S14, putative	No	0.295
PF10_0111	20S proteasome beta subunit, putative	T1 (proteasome family)	PFE1350c	ubiquitin conjugating enzyme 13, putative	No	0.292
PF10_0111	20S proteasome beta subunit, putative	T1 (proteasome family)	PF07_0034	cloroquine resistance associated protein Cg3 protein	No	0.263
PF10_0111	20S proteasome beta subunit, putative	T1 (proteasome family)	PFA0145c	aspartyl-tRNA synthetase	No	0.263
PF10_0111	20S proteasome beta subunit, putative	T1 (proteasome family)	PF08_0085	ubiquitin conjugating enzyme, putative	No	0.257
PF10_0111	20S proteasome beta subunit, putative	T1 (proteasome family)	PFC0290w	40S ribosomal protein S23, putative	No	0.256
PF10_0111	20S proteasome beta subunit, putative	T1 (proteasome family)	PF11_0412	vacuolar ATP synthase subunit f, putative	No	0.247
PF10_0111	20S proteasome beta subunit, putative	T1 (proteasome family)	PFL1725w	ATP synthase beta chain, mitochondrial precursor, putative	No	0.245
PF10_0111	20S proteasome beta subunit, putative	T1 (proteasome family)	PF14_0627	40S ribosomal protein S3, putative	No	0.244
PF10_0111	20S proteasome beta subunit, putative	T1 (proteasome family)	PFL0670c	bifunctional aminoacyl-tRNA synthetase, putative	No	0.241
PF10_0111	20S proteasome beta subunit, putative	T1 (proteasome family)	PF14_0324	Hsp70/Hsp90 organizing protein, putative	No	0.24
PF10_0111	20S proteasome beta subunit, putative	T1 (proteasome family)	PF14_0448	40S ribosomal protein S2, putative	No	0.24
PF10_0111	20S proteasome beta subunit, putative	T1 (proteasome family)	PF11_0313	60S ribosomal protein P0	No	0.239
PF10_0111	20S proteasome beta subunit, putative	T1 (proteasome family)	PFC0855w	ubiquitin conjugating enzyme, putative	No	0.237
PF10_0111	20S proteasome beta subunit, putative	T1 (proteasome family)	PFD0355c	peptidyl-tRNA hydrolase PTH2, putative	No	0.227
PF10_0111	20S proteasome beta subunit, putative	T1 (proteasome family)	PF11_0065	40S ribosomal protein S4, putative	No	0.226
PF10_0111	20S proteasome beta subunit, putative	T1 (proteasome family)	PF14_0597	cytochrome c1 precursor, putative	No	0.224
PF10_0111	20S proteasome beta subunit, putative	T1 (proteasome family)	PF13_0214	elongation factor 1-gamma, putative	No	0.22
PF10_0111	20S proteasome beta subunit, putative	T1 (proteasome family)	PFI1670c	vacuolar ATP synthase subunit e, putative	No	0.219
PF10_0111	20S proteasome beta subunit, putative	T1 (proteasome family)	PFE1050w	adenosylhomocysteinase,S-adenosyl-L-homocysteine hydrolase	No	0.218
PF10_0111	20S proteasome beta subunit, putative	T1 (proteasome family)	PFI1105w	phosphoglycerate kinase	No	0.218
PF10_0111	20S proteasome beta subunit, putative	T1 (proteasome family)	PFC1020c	40S ribosomal protein S3A, putative	No	0.216
PF10_0111	20S proteasome beta subunit, putative	T1 (proteasome family)	PFC0825c	cleavage and polyadenylation specifity factor, putative	No	0.213
PF10_0111	20S proteasome beta subunit, putative	T1 (proteasome family)	MAL13P1.271	V-type ATPase, putative	No	0.212
PF10_0111	20S proteasome beta subunit, putative	T1 (proteasome family)	PFL2055w	40S ribosomal protein S17, putative	No	0.212
PF10_0111	20S proteasome beta subunit, putative	T1 (proteasome family)	MAL8P1.48	splicing factor, putative	No	0.209
PF10_0111	20S proteasome beta subunit, putative	T1 (proteasome family)	PF07_0043	60S ribosomal protein L34a, putative	No	0.208
PF10_0111	20S proteasome beta subunit, putative	T1 (proteasome family)	PF14_0230	60S ribosomal protein L5, putative	No	0.208
PF10_0111	20S proteasome beta subunit, putative	T1 (proteasome family)	PFE0545c	translationally controlled tumor protein homolog, putative	No	0.208
PF10_0111	20S proteasome beta subunit, putative	T1 (proteasome family)	PFE0965c	vacuolar ATP synthetase	No	0.208
PF10_0111	20S proteasome beta subunit, putative	T1 (proteasome family)	PFF0305c	ubiquitin conjugating enzyme E2, putative	No	0.208
PF10_0111	20S proteasome beta subunit, putative	T1 (proteasome family)	PFD0745c	nonclathrin coat protein zeta2-cop-related protein, putative	No	0.207
PF10_0111	20S proteasome beta subunit, putative	T1 (proteasome family)	PF10_0077	eukaryotic translation initiation factor 3 subunit 7, putative	No	0.205
PF10_0111	20S proteasome beta subunit, putative	T1 (proteasome family)	PF11_0051	phenylalanyl-tRNA synthetase beta chain, putative	No	0.203
PF10_0111	20S proteasome beta subunit, putative	T1 (proteasome family)	PFC0300c	60S ribosomal protein L7, putative	No	0.203
PF10_0111	20S proteasome beta subunit, putative	T1 (proteasome family)	PFE1140c	G10 protein, putative	No	0.198
PF10_0111	20S proteasome beta subunit, putative	T1 (proteasome family)	PF07_0080	40S ribosomal protein S10, putative	No	0.195
PF10_0111	20S proteasome beta subunit, putative	T1 (proteasome family)	PF10_0187	60S ribosomal protein L30e, putative	No	0.195
PF10_0111	20S proteasome beta subunit, putative	T1 (proteasome family)	PF13_0224	60S ribosomal protein L18, putative	No	0.195
PF10_0111	20S proteasome beta subunit, putative	T1 (proteasome family)	PF14_0373	ubiquinol-cytochrome c reductase iron-sulfur subunit, putative	No	0.194
PF10_0111	20S proteasome beta subunit, putative	T1 (proteasome family)	PF13_0341	DNA-directed RNA polymerase 2, putative	No	0.191
PF10_0111	20S proteasome beta subunit, putative	T1 (proteasome family)	MAL13P1.56	M1-family alanyl aminopeptidase	M1 (aminopeptidase N family)	0.189
PF10_0111	20S proteasome beta subunit, putative	T1 (proteasome family)	PFE1405c	eukaryotic translation initiation factor 3, subunit 6, putative	No	0.189
PF10_0111	20S proteasome beta subunit, putative	T1 (proteasome family)	MAL7P1.122	GTP binding protein, putative	No	0.188
PF10_0111	20S proteasome beta subunit, putative	T1 (proteasome family)	PFB0795w	ATP synthase F1, alpha subunit, putative	No	0.184
PF10_0111	20S proteasome beta subunit, putative	T1 (proteasome family)	PFL0660w	dynein light chain 1, putative	No	0.181
PF10_0111	20S proteasome beta subunit, putative	T1 (proteasome family)	PFL0740c	10 kd chaperonin	No	0.18
PF10_0111	20S proteasome beta subunit, putative	T1 (proteasome family)	PF14_0543	signal peptide peptidase	A22 (presenilin family)	0.179
PF10_0111	20S proteasome beta subunit, putative	T1 (proteasome family)	PFE0285c	small ubiquitin-related modifier, putative	No	0.179
PF10_0111	20S proteasome beta subunit, putative	T1 (proteasome family)	PFI0740c	ubiquitin conjugating enzyme, putative	No	0.178
PF10_0111	20S proteasome beta subunit, putative	T1 (proteasome family)	PFL0110c	mitochondrial phosphate carrier protein	No	0.178
PF10_0111	20S proteasome beta subunit, putative	T1 (proteasome family)	PFE0850c	60S ribosomal protein L12, putative	No	0.176
PF10_0111	20S proteasome beta subunit, putative	T1 (proteasome family)	PFC0535w	60S ribosomal protein L26, putative	No	0.175
PF10_0111	20S proteasome beta subunit, putative	T1 (proteasome family)	PF13_0171	60S ribosomal protein L23, putative	No	0.174
PF10_0111	20S proteasome beta subunit, putative	T1 (proteasome family)	PF14_0391	60S ribosomal protein L1, putative	No	0.174
PF10_0111	20S proteasome beta subunit, putative	T1 (proteasome family)	PF10_0155	enolase	No	0.169
PF10_0111	20S proteasome beta subunit, putative	T1 (proteasome family)	PF14_0241	basic transcription factor 3b, putative	No	0.168
PF10_0111	20S proteasome beta subunit, putative	T1 (proteasome family)	PFF0590c	homologue of human HSPC025	No	0.167
PF10_0111	20S proteasome beta subunit, putative	T1 (proteasome family)	PFC0200w	60S ribosomal protein L44, putative	No	0.166
PF10_0111	20S proteasome beta subunit, putative	T1 (proteasome family)	MAL7P1.24	large ribosomal subunit processing protein, putative	No	0.164
PF10_0111	20S proteasome beta subunit, putative	T1 (proteasome family)	PF11_0445	DNA-directed RNA polymerase I, putative	No	0.163
PF10_0111	20S proteasome beta subunit, putative	T1 (proteasome family)	PFC0400w	60S acidic ribosomal protein P2, putative	No	0.163
PF10_0111	20S proteasome beta subunit, putative	T1 (proteasome family)	PFE1400c	beta adaptin protein, putative	No	0.161
PF10_0111	20S proteasome beta subunit, putative	T1 (proteasome family)	PF11_0245	translation elongation factor EF-1, subunit alpha, putative	No	0.16
PF10_0111	20S proteasome beta subunit, putative	T1 (proteasome family)	PF14_0122	nuclear transport factor 2, putative	No	0.16
PF10_0111	20S proteasome beta subunit, putative	T1 (proteasome family)	PFE0730c	ribose 5-phosphate epimerase, putative	No	0.16
PF10_0111	20S proteasome beta subunit, putative	T1 (proteasome family)	MAL13P1.284	pyrroline carboxylate reductase	No	0.158
PF10_0111	20S proteasome beta subunit, putative	T1 (proteasome family)	PF14_0295	ATP-specific succinyl-CoA synthetase beta subunit, putative	No	0.158
PF10_0111	20S proteasome beta subunit, putative	T1 (proteasome family)	PF13_0280	ER lumen protein retaining receptor	No	0.157
PF10_0111	20S proteasome beta subunit, putative	T1 (proteasome family)	PF11_0331	TCP-1/cpn60 chaperonin family, putative	No	0.156
PF10_0111	20S proteasome beta subunit, putative	T1 (proteasome family)	PFB0455w	60S ribosomal protein L37ae, putative	No	0.156
PF10_0111	20S proteasome beta subunit, putative	T1 (proteasome family)	PFC0285c	T-complex protein beta subunit, putative	No	0.156
PF10_0111	20S proteasome beta subunit, putative	T1 (proteasome family)	PF13_0014	40S ribosomal protein S7, putative	No	0.155
PF10_0111	20S proteasome beta subunit, putative	T1 (proteasome family)	MAL13P1.114	No,conserved Plasmodium protein, unknown function	No	0.154
PF10_0111	20S proteasome beta subunit, putative	T1 (proteasome family)	MAL7P1.170	Plasmodium exported protein, unknown function	No	0.154
PF10_0111	20S proteasome beta subunit, putative	T1 (proteasome family)	MAL7P1.19	ubiquitin transferase, putative	No	0.154
PF10_0111	20S proteasome beta subunit, putative	T1 (proteasome family)	PF10_0345	merozoite surface protein 3	No	0.154
PF10_0111	20S proteasome beta subunit, putative	T1 (proteasome family)	PF10_0348	duffy binding-like merozoite surface protein	No	0.154
PF10_0111	20S proteasome beta subunit, putative	T1 (proteasome family)	PF11_0371	conserved Plasmodium protein, unknown function	No	0.154
PF10_0111	20S proteasome beta subunit, putative	T1 (proteasome family)	PF11_0477	CCAAT-box DNA binding protein subunit B	No	0.154
PF10_0111	20S proteasome beta subunit, putative	T1 (proteasome family)	PF13_0086	conserved Plasmodium protein, unknown function	No	0.154
PF10_0111	20S proteasome beta subunit, putative	T1 (proteasome family)	PF14_0270	apicoplast ribosomal protein L15 precursor, putative	No	0.154
PF10_0111	20S proteasome beta subunit, putative	T1 (proteasome family)	PF14_0487	conserved Plasmodium protein, unknown function	No	0.154
PF10_0111	20S proteasome beta subunit, putative	T1 (proteasome family)	PFB0145c	conserved Plasmodium protein, unknown function	No	0.154
PF10_0111	20S proteasome beta subunit, putative	T1 (proteasome family)	PFE0060w	parasite-infected erythrocyte surface protein	No	0.154
PF10_0111	20S proteasome beta subunit, putative	T1 (proteasome family)	PFI0930c	nucleosome assembly protein	No	0.154
PF10_0111	20S proteasome beta subunit, putative	T1 (proteasome family)	PFL0630w	iron-sulfur subunit of succinate dehydrogenase	No	0.154
PF10_0111	20S proteasome beta subunit, putative	T1 (proteasome family)	PFL0900c	arginyl-tRNA synthetase, putative	No	0.152
PF10_0111	20S proteasome beta subunit, putative	T1 (proteasome family)	PF11_0106	apicoplast ribosomal protein L36e precursor, putative	No	0.151
PF10_0111	20S proteasome beta subunit, putative	T1 (proteasome family)	PF14_0368	thioredoxin peroxidase 1	No	0.151
PF10_0111	20S proteasome beta subunit, putative	T1 (proteasome family)	PFL1480w	protein transport protein Sec13, putative	No	0.151
PF10_0111	20S proteasome beta subunit, putative	T1 (proteasome family)	PF07_0027	DNA-directed RNA polymerase 2 8.2 kDa polypeptide, putative	No	0.15
PF13_0156	proteasome subunit beta type 7 precursor, putative	T1 (proteasome family)	PF14_0676	20S proteasome beta 4 subunit, putative	T1 (proteasome family)	0.994
PF13_0156	proteasome subunit beta type 7 precursor, putative	T1 (proteasome family)	PF10_0111	20S proteasome beta subunit, putative	T1 (proteasome family)	0.982
PF13_0156	proteasome subunit beta type 7 precursor, putative	T1 (proteasome family)	PFA0400c	beta3 proteasome subunit, putative	T1 (proteasome family)	0.973
PF13_0156	proteasome subunit beta type 7 precursor, putative	T1 (proteasome family)	PF13_0282	proteasome subunit, putative	T1 (proteasome family)	0.894
PF13_0156	proteasome subunit beta type 7 precursor, putative	T1 (proteasome family)	PF11_0303	26S proteasome regulatory subunit, putative	No	0.886
PF13_0156	proteasome subunit beta type 7 precursor, putative	T1 (proteasome family)	MAL13P1.190	proteasome regulatory subunit, putative	No	0.875
PF13_0156	proteasome subunit beta type 7 precursor, putative	T1 (proteasome family)	PF07_0112	proteasome subunit alpha type 5, putative	T1 (proteasome family)	0.871
PF13_0156	proteasome subunit beta type 7 precursor, putative	T1 (proteasome family)	MAL13P1.343	proteasome regulatory subunit, putative	M67 (Poh1 protease)	0.87
PF13_0156	proteasome subunit beta type 7 precursor, putative	T1 (proteasome family)	PF10_0174	26s proteasome regulatory subunit p55, putative	No	0.867
PF13_0156	proteasome subunit beta type 7 precursor, putative	T1 (proteasome family)	PFI1545c	proteasome precursor, putative	T1 (proteasome family)	0.867
PF13_0156	proteasome subunit beta type 7 precursor, putative	T1 (proteasome family)	PF08_0109	proteasome subunit alpha type 5, putative	No	0.849
PF13_0156	proteasome subunit beta type 7 precursor, putative	T1 (proteasome family)	PFB0260w	proteasome 26S regulatory subunit, putative	No	0.704
PF13_0156	proteasome subunit beta type 7 precursor, putative	T1 (proteasome family)	PFC0520w	26S proteasome regulatory subunit S14, putative	No	0.68
PF13_0156	proteasome subunit beta type 7 precursor, putative	T1 (proteasome family)	PFC0745c	proteasome component C8, putative	No	0.637
PF13_0156	proteasome subunit beta type 7 precursor, putative	T1 (proteasome family)	PF14_0632	26S proteasome regulatory subunit, putative	No	0.613
PF13_0156	proteasome subunit beta type 7 precursor, putative	T1 (proteasome family)	PFI0370c	subunit of proteaseome activator complex, putative	No	0.611
PF13_0156	proteasome subunit beta type 7 precursor, putative	T1 (proteasome family)	MAL13P1.337	Skp1 family protein, putative	No	0.607
PF13_0156	proteasome subunit beta type 7 precursor, putative	T1 (proteasome family)	PF10_0298	26S proteasome regulatory subunit, putative	No	0.602
PF13_0156	proteasome subunit beta type 7 precursor, putative	T1 (proteasome family)	PFL2345c	tat-binding protein homolog	No	0.582
PF13_0156	proteasome subunit beta type 7 precursor, putative	T1 (proteasome family)	PF10_0081	26S proteasome regulatory subunit 4, putative	No	0.574
PF13_0156	proteasome subunit beta type 7 precursor, putative	T1 (proteasome family)	PF13_0063	26S proteasome regulatory subunit 7, putative	No	0.558
PF13_0156	proteasome subunit beta type 7 precursor, putative	T1 (proteasome family)	PFD0665c	26S proteasome AAA-ATPase subunit RPT3, putative	No	0.555
PF13_0156	proteasome subunit beta type 7 precursor, putative	T1 (proteasome family)	PF13_0033	26S proteasome regulatory subunit, putative	No	0.526
PF13_0156	proteasome subunit beta type 7 precursor, putative	T1 (proteasome family)	PF11_0314	26S proteasome regulatory subunit 6a, putative	No	0.515
PF13_0156	proteasome subunit beta type 7 precursor, putative	T1 (proteasome family)	PFL0585w	polyubiquitin	No	0.503
PF13_0156	proteasome subunit beta type 7 precursor, putative	T1 (proteasome family)	PFC0785c	proteasome regulatory protein, putative	No	0.493
PF13_0156	proteasome subunit beta type 7 precursor, putative	T1 (proteasome family)	PF14_0025	proteosome subunit, putative	No	0.478
PF13_0156	proteasome subunit beta type 7 precursor, putative	T1 (proteasome family)	PF11_0377	casein kinase 1	No	0.403
PF13_0156	proteasome subunit beta type 7 precursor, putative	T1 (proteasome family)	MAL13P1.64	ubiquitin-like protein nedd8 homologue, putative	No	0.304
PF13_0156	proteasome subunit beta type 7 precursor, putative	T1 (proteasome family)	PFL0190w	ubiquitin conjugating enzyme E2, putative	No	0.292
PF13_0156	proteasome subunit beta type 7 precursor, putative	T1 (proteasome family)	PF14_0364	cleavage and polyadenylation specifity factor, putative	No	0.223
PF13_0156	proteasome subunit beta type 7 precursor, putative	T1 (proteasome family)	PF13_0301	ubiquitin conjugating enzyme, putative	No	0.208
PF13_0156	proteasome subunit beta type 7 precursor, putative	T1 (proteasome family)	PF10_0114	DNA repair protein RAD23, putative	No	0.205
PF13_0156	proteasome subunit beta type 7 precursor, putative	T1 (proteasome family)	PFE1350c	ubiquitin conjugating enzyme 13, putative	No	0.195
PF13_0156	proteasome subunit beta type 7 precursor, putative	T1 (proteasome family)	PFE0585c	myo-inositol 1-phosphate synthase, putative	No	0.184
PF13_0156	proteasome subunit beta type 7 precursor, putative	T1 (proteasome family)	PFF0940c	cell division cycle protein 48 homologue, putative	No	0.184
PF13_0156	proteasome subunit beta type 7 precursor, putative	T1 (proteasome family)	PF08_0085	ubiquitin conjugating enzyme, putative	No	0.181
PF13_0156	proteasome subunit beta type 7 precursor, putative	T1 (proteasome family)	PF13_0291	minchromosome maintenance (MCM) complex subunit	No	0.176
PF13_0156	proteasome subunit beta type 7 precursor, putative	T1 (proteasome family)	PFL1845c	calcyclin binding protein, putative	No	0.166
PF13_0156	proteasome subunit beta type 7 precursor, putative	T1 (proteasome family)	PFL1245w	ubiquitin-activating enzyme e1, putative	No	0.162
PF13_0156	proteasome subunit beta type 7 precursor, putative	T1 (proteasome family)	PF14_0324	Hsp70/Hsp90 organizing protein, putative	No	0.16
PF13_0156	proteasome subunit beta type 7 precursor, putative	T1 (proteasome family)	PFI1670c	vacuolar ATP synthase subunit e, putative	No	0.157
PF13_0156	proteasome subunit beta type 7 precursor, putative	T1 (proteasome family)	PF08_0034	histone acetyltransferase GCN5	No	0.154
PF13_0156	proteasome subunit beta type 7 precursor, putative	T1 (proteasome family)	PF10_0075	transcription factor with AP2 domain(s), putative	No	0.154
PF13_0156	proteasome subunit beta type 7 precursor, putative	T1 (proteasome family)	PF10_0212	organelle ribosomal protein L3 precursor, putative	No	0.154
PF13_0156	proteasome subunit beta type 7 precursor, putative	T1 (proteasome family)	PFL1385c	merozoite surface protein 9	No	0.154
PF13_0156	proteasome subunit beta type 7 precursor, putative	T1 (proteasome family)	PFB0795w	ATP synthase F1, alpha subunit, putative	No	0.151
PF13_0282	proteasome subunit, putative	T1 (proteasome family)	PFA0400c	beta3 proteasome subunit, putative	T1 (proteasome family)	0.941
PF13_0282	proteasome subunit, putative	T1 (proteasome family)	MAL8P1.142	20S proteasome beta subunit	T1 (proteasome family)	0.917
PF13_0282	proteasome subunit, putative	T1 (proteasome family)	PFI1545c	proteasome precursor, putative	T1 (proteasome family)	0.837
PF13_0282	proteasome subunit, putative	T1 (proteasome family)	MAL13P1.270	proteasome subunit, putative	T1 (proteasome family)	0.771
PF13_0282	proteasome subunit, putative	T1 (proteasome family)	PF11_0303	26S proteasome regulatory subunit, putative	No	0.765
PF13_0282	proteasome subunit, putative	T1 (proteasome family)	MAL13P1.343	proteasome regulatory subunit, putative	M67 (Poh1 protease)	0.761
PF13_0282	proteasome subunit, putative	T1 (proteasome family)	MAL13P1.190	proteasome regulatory subunit, putative	No	0.749
PF13_0282	proteasome subunit, putative	T1 (proteasome family)	PF10_0174	26s proteasome regulatory subunit p55, putative	No	0.737
PF13_0282	proteasome subunit, putative	T1 (proteasome family)	PFB0260w	proteasome 26S regulatory subunit, putative	No	0.712
PF13_0282	proteasome subunit, putative	T1 (proteasome family)	PF08_0109	proteasome subunit alpha type 5, putative	No	0.685
PF13_0282	proteasome subunit, putative	T1 (proteasome family)	PF14_0256	exosome complex exonuclease rrp41, putative	No	0.591
PF13_0282	proteasome subunit, putative	T1 (proteasome family)	PFC0520w	26S proteasome regulatory subunit S14, putative	No	0.539
PF13_0282	proteasome subunit, putative	T1 (proteasome family)	PF14_0632	26S proteasome regulatory subunit, putative	No	0.535
PF13_0282	proteasome subunit, putative	T1 (proteasome family)	PFC0745c	proteasome component C8, putative	No	0.5
PF13_0282	proteasome subunit, putative	T1 (proteasome family)	MAL13P1.337	Skp1 family protein, putative	No	0.459
PF13_0282	proteasome subunit, putative	T1 (proteasome family)	PFB0455w	60S ribosomal protein L37ae, putative	No	0.447
PF13_0282	proteasome subunit, putative	T1 (proteasome family)	PFL2345c	tat-binding protein homolog	No	0.438
PF13_0282	proteasome subunit, putative	T1 (proteasome family)	PF10_0081	26S proteasome regulatory subunit 4, putative	No	0.433
PF13_0282	proteasome subunit, putative	T1 (proteasome family)	PF11_0314	26S proteasome regulatory subunit 6a, putative	No	0.414
PF13_0282	proteasome subunit, putative	T1 (proteasome family)	PFD0665c	26S proteasome AAA-ATPase subunit RPT3, putative	No	0.413
PF13_0282	proteasome subunit, putative	T1 (proteasome family)	PFD0745c	nonclathrin coat protein zeta2-cop-related protein, putative	No	0.407
PF13_0282	proteasome subunit, putative	T1 (proteasome family)	PF13_0063	26S proteasome regulatory subunit 7, putative	No	0.404
PF13_0282	proteasome subunit, putative	T1 (proteasome family)	PF10_0298	26S proteasome regulatory subunit, putative	No	0.394
PF13_0282	proteasome subunit, putative	T1 (proteasome family)	PF13_0033	26S proteasome regulatory subunit, putative	No	0.389
PF13_0282	proteasome subunit, putative	T1 (proteasome family)	PF13_0346	60S ribosomal protein L40/UBI, putative	No	0.372
PF13_0282	proteasome subunit, putative	T1 (proteasome family)	PFC0785c	proteasome regulatory protein, putative	No	0.372
PF13_0282	proteasome subunit, putative	T1 (proteasome family)	PFL0585w	polyubiquitin	No	0.372
PF13_0282	proteasome subunit, putative	T1 (proteasome family)	PFC0535w	60S ribosomal protein L26, putative	No	0.361
PF13_0282	proteasome subunit, putative	T1 (proteasome family)	PF14_0025	proteosome subunit, putative	No	0.358
PF13_0282	proteasome subunit, putative	T1 (proteasome family)	PFI0370c	subunit of proteaseome activator complex, putative	No	0.358
PF13_0282	proteasome subunit, putative	T1 (proteasome family)	MAL13P1.204	exoribonuclease PH, putative	No	0.32
PF13_0282	proteasome subunit, putative	T1 (proteasome family)	PF13_0316	40S ribosomal protein S13, putative	No	0.316
PF13_0282	proteasome subunit, putative	T1 (proteasome family)	PF11_0447	translation initiation factor eIF-1A, putative	No	0.306
PF13_0282	proteasome subunit, putative	T1 (proteasome family)	PFC0900w	T-complex protein 1 epsilon subunit, putative	No	0.294
PF13_0282	proteasome subunit, putative	T1 (proteasome family)	PFD1055w	40S ribosomal protein S19, putative	No	0.273
PF13_0282	proteasome subunit, putative	T1 (proteasome family)	PFD0515w	exosome rRNA processing protein, putative	No	0.264
PF13_0282	proteasome subunit, putative	T1 (proteasome family)	PF14_0231	60S ribosomal protein L7-3, putative	No	0.259
PF13_0282	proteasome subunit, putative	T1 (proteasome family)	PF10_0103	eukaryotic translation initiation factor 2 beta subunit, putative	No	0.251
PF13_0282	proteasome subunit, putative	T1 (proteasome family)	PF13_0340	exosome complex exonuclease, putative	No	0.25
PF13_0282	proteasome subunit, putative	T1 (proteasome family)	MAL13P1.64	ubiquitin-like protein nedd8 homologue, putative	No	0.232
PF13_0282	proteasome subunit, putative	T1 (proteasome family)	PFL2095w	translation initiation factor SUI1, putative	No	0.227
PF13_0282	proteasome subunit, putative	T1 (proteasome family)	PF13_0150	DNA-directed RNA polymerase 3 largest subunit	No	0.224
PF13_0282	proteasome subunit, putative	T1 (proteasome family)	PF14_0324	Hsp70/Hsp90 organizing protein, putative	No	0.193
PF13_0282	proteasome subunit, putative	T1 (proteasome family)	PF07_0034	cloroquine resistance associated protein Cg3 protein	No	0.185
PF13_0282	proteasome subunit, putative	T1 (proteasome family)	MAL1P1.20	aspartyl-tRNA synthetase	No	0.184
PF13_0282	proteasome subunit, putative	T1 (proteasome family)	PFE0285c	small ubiquitin-related modifier, putative	No	0.175
PF13_0282	proteasome subunit, putative	T1 (proteasome family)	PFI0475w	small nuclear ribonucleoprotein Sm D3, putativ	No	0.17
PF13_0282	proteasome subunit, putative	T1 (proteasome family)	PF13_0014	40S ribosomal protein S7, putative	No	0.166
PF13_0282	proteasome subunit, putative	T1 (proteasome family)	PFL1245w	ubiquitin-activating enzyme e1, putative	No	0.166
PF13_0282	proteasome subunit, putative	T1 (proteasome family)	PF07_0088	40S ribosomal protein S5, putative	No	0.165
PF13_0282	proteasome subunit, putative	T1 (proteasome family)	PFE0810c	40S ribosomal protein S14, putative	No	0.165
PF13_0282	proteasome subunit, putative	T1 (proteasome family)	PFE0350c	60S ribosomal protein L4, putative	No	0.164
PF13_0282	proteasome subunit, putative	T1 (proteasome family)	PF11_0293	multiprotein bridging factor type 1, putative	No	0.163
PF13_0282	proteasome subunit, putative	T1 (proteasome family)	PFE0375w	cell differentiation protein rcd1, putative	No	0.159
PF13_0282	proteasome subunit, putative	T1 (proteasome family)	MAL7P1.24	large ribosomal subunit processing protein, putative	No	0.158
PF13_0282	proteasome subunit, putative	T1 (proteasome family)	PF11_0412	vacuolar ATP synthase subunit f, putative	No	0.158
PF14_0676	20S proteasome beta 4 subunit, putative	T1 (proteasome family)	MAL8P1.142	20S proteasome beta subunit	T1 (proteasome family)	0.98
PF14_0676	20S proteasome beta 4 subunit, putative	T1 (proteasome family)	PFA0400c	beta3 proteasome subunit, putative	T1 (proteasome family)	0.967
PF14_0676	20S proteasome beta 4 subunit, putative	T1 (proteasome family)	PFF0420c	proteasome subunit alpha type 2, putative	T1 (proteasome family)	0.948
PF14_0676	20S proteasome beta 4 subunit, putative	T1 (proteasome family)	PF13_0282	proteasome subunit, putative	T1 (proteasome family)	0.942
PF14_0676	20S proteasome beta 4 subunit, putative	T1 (proteasome family)	PFI1545c	proteasome precursor, putative	T1 (proteasome family)	0.928
PF14_0676	20S proteasome beta 4 subunit, putative	T1 (proteasome family)	PF11_0303	26S proteasome regulatory subunit, putative	No	0.924
PF14_0676	20S proteasome beta 4 subunit, putative	T1 (proteasome family)	PF14_0716	proteosome subunit alpha type 1, putative	T1 (proteasome family)	0.917
PF14_0676	20S proteasome beta 4 subunit, putative	T1 (proteasome family)	PFB0260w	proteasome 26S regulatory subunit, putative	No	0.915
PF14_0676	20S proteasome beta 4 subunit, putative	T1 (proteasome family)	MAL13P1.343	proteasome regulatory subunit, putative	M67 (Poh1 protease)	0.912
PF14_0676	20S proteasome beta 4 subunit, putative	T1 (proteasome family)	MAL13P1.190	proteasome regulatory subunit, putative	No	0.911
PF14_0676	20S proteasome beta 4 subunit, putative	T1 (proteasome family)	PF10_0174	26s proteasome regulatory subunit p55, putative	No	0.865
PF14_0676	20S proteasome beta 4 subunit, putative	T1 (proteasome family)	PF14_0632	26S proteasome regulatory subunit, putative	No	0.815
PF14_0676	20S proteasome beta 4 subunit, putative	T1 (proteasome family)	PF08_0109	proteasome subunit alpha type 5, putative	No	0.786
PF14_0676	20S proteasome beta 4 subunit, putative	T1 (proteasome family)	MAL13P1.337	Skp1 family protein, putative	No	0.76
PF14_0676	20S proteasome beta 4 subunit, putative	T1 (proteasome family)	PFC0745c	proteasome component C8, putative	No	0.754
PF14_0676	20S proteasome beta 4 subunit, putative	T1 (proteasome family)	PFL2345c	tat-binding protein homolog	No	0.744
PF14_0676	20S proteasome beta 4 subunit, putative	T1 (proteasome family)	PF10_0081	26S proteasome regulatory subunit 4, putative	No	0.726
PF14_0676	20S proteasome beta 4 subunit, putative	T1 (proteasome family)	PF13_0033	26S proteasome regulatory subunit, putative	No	0.724
PF14_0676	20S proteasome beta 4 subunit, putative	T1 (proteasome family)	PF13_0063	26S proteasome regulatory subunit 7, putative	No	0.713
PF14_0676	20S proteasome beta 4 subunit, putative	T1 (proteasome family)	PFD0665c	26S proteasome AAA-ATPase subunit RPT3, putative	No	0.708
PF14_0676	20S proteasome beta 4 subunit, putative	T1 (proteasome family)	PF11_0314	26S proteasome regulatory subunit 6a, putative	No	0.707
PF14_0676	20S proteasome beta 4 subunit, putative	T1 (proteasome family)	PFC0520w	26S proteasome regulatory subunit S14, putative	No	0.682
PF14_0676	20S proteasome beta 4 subunit, putative	T1 (proteasome family)	PF10_0298	26S proteasome regulatory subunit, putative	No	0.622
PF14_0676	20S proteasome beta 4 subunit, putative	T1 (proteasome family)	PFE0350c	60S ribosomal protein L4, putative	No	0.557
PF14_0676	20S proteasome beta 4 subunit, putative	T1 (proteasome family)	PF13_0346	60S ribosomal protein L40/UBI, putative	No	0.554
PF14_0676	20S proteasome beta 4 subunit, putative	T1 (proteasome family)	PFL0585w	polyubiquitin	No	0.544
PF14_0676	20S proteasome beta 4 subunit, putative	T1 (proteasome family)	PF10_0331	Sec1 family protein, putative	No	0.537
PF14_0676	20S proteasome beta 4 subunit, putative	T1 (proteasome family)	PFI0370c	subunit of proteaseome activator complex, putative	No	0.536
PF14_0676	20S proteasome beta 4 subunit, putative	T1 (proteasome family)	PFC0785c	proteasome regulatory protein, putative	No	0.53
PF14_0676	20S proteasome beta 4 subunit, putative	T1 (proteasome family)	PF14_0025	proteosome subunit, putative	No	0.509
PF14_0676	20S proteasome beta 4 subunit, putative	T1 (proteasome family)	PF08_0019	receptor for activated c kinase	No	0.501
PF14_0676	20S proteasome beta 4 subunit, putative	T1 (proteasome family)	PF11_0142	ubiquitin domain containing protein	No	0.491
PF14_0676	20S proteasome beta 4 subunit, putative	T1 (proteasome family)	MAL13P1.271	V-type ATPase, putative	No	0.448
PF14_0676	20S proteasome beta 4 subunit, putative	T1 (proteasome family)	MAL8P1.69	14-3-3 protein, putative	No	0.446
PF14_0676	20S proteasome beta 4 subunit, putative	T1 (proteasome family)	PF13_0341	DNA-directed RNA polymerase 2, putative	No	0.442
PF14_0676	20S proteasome beta 4 subunit, putative	T1 (proteasome family)	PF14_0230	60S ribosomal protein L5, putative	No	0.426
PF14_0676	20S proteasome beta 4 subunit, putative	T1 (proteasome family)	PF14_0774	mannose-1-phosphate guanyltransferase, putative	No	0.414
PF14_0676	20S proteasome beta 4 subunit, putative	T1 (proteasome family)	PFL0190w	ubiquitin conjugating enzyme E2, putative	No	0.384
PF14_0676	20S proteasome beta 4 subunit, putative	T1 (proteasome family)	PFB0370c	RNA binding protein, putative	No	0.366
PF14_0676	20S proteasome beta 4 subunit, putative	T1 (proteasome family)	PF10_0327	Myb2 protein	No	0.341
PF14_0676	20S proteasome beta 4 subunit, putative	T1 (proteasome family)	PFB0875c	chromatin-binding protein, putative	No	0.34
PF14_0676	20S proteasome beta 4 subunit, putative	T1 (proteasome family)	MAL13P1.64	ubiquitin-like protein nedd8 homologue, putative	No	0.326
PF14_0676	20S proteasome beta 4 subunit, putative	T1 (proteasome family)	PFE1355c	ubiquitin carboxyl-terminal hydrolase, putative	C19 (ubiquitin-specific protease family)	0.324
PF14_0676	20S proteasome beta 4 subunit, putative	T1 (proteasome family)	PF07_0088	40S ribosomal protein S5, putative	No	0.309
PF14_0676	20S proteasome beta 4 subunit, putative	T1 (proteasome family)	PF11_0412	vacuolar ATP synthase subunit f, putative	No	0.307
PF14_0676	20S proteasome beta 4 subunit, putative	T1 (proteasome family)	PF14_0597	cytochrome c1 precursor, putative	No	0.3
PF14_0676	20S proteasome beta 4 subunit, putative	T1 (proteasome family)	MAL13P1.279	protein kinase 5	No	0.295
PF14_0676	20S proteasome beta 4 subunit, putative	T1 (proteasome family)	PF13_0301	ubiquitin conjugating enzyme, putative	No	0.281
PF14_0676	20S proteasome beta 4 subunit, putative	T1 (proteasome family)	PFE0850c	60S ribosomal protein L12, putative	No	0.279
PF14_0676	20S proteasome beta 4 subunit, putative	T1 (proteasome family)	PF08_0059	protein kinase c inhibitor-like protein, putative	No	0.276
PF14_0676	20S proteasome beta 4 subunit, putative	T1 (proteasome family)	PF13_0304	elongation factor 1-alpha	No	0.276
PF14_0676	20S proteasome beta 4 subunit, putative	T1 (proteasome family)	PF13_0305	elongation factor 1-alpha	No	0.276
PF14_0676	20S proteasome beta 4 subunit, putative	T1 (proteasome family)	PFL0460w	lsm7 homologue, putative	No	0.274
PF14_0676	20S proteasome beta 4 subunit, putative	T1 (proteasome family)	PF10_0114	DNA repair protein RAD23, putative	No	0.271
PF14_0676	20S proteasome beta 4 subunit, putative	T1 (proteasome family)	PF14_0373	ubiquinol-cytochrome c reductase iron-sulfur subunit, putative	No	0.268
PF14_0676	20S proteasome beta 4 subunit, putative	T1 (proteasome family)	PF14_0510	cochaperone p23	No	0.268
PF14_0676	20S proteasome beta 4 subunit, putative	T1 (proteasome family)	PFE1140c	G10 protein, putative	No	0.268
PF14_0676	20S proteasome beta 4 subunit, putative	T1 (proteasome family)	PFE1350c	ubiquitin conjugating enzyme 13, putative	No	0.268
PF14_0676	20S proteasome beta 4 subunit, putative	T1 (proteasome family)	PFL2055w	40S ribosomal protein S17, putative	No	0.258
PF14_0676	20S proteasome beta 4 subunit, putative	T1 (proteasome family)	PF08_0085	ubiquitin conjugating enzyme, putative	No	0.252
PF14_0676	20S proteasome beta 4 subunit, putative	T1 (proteasome family)	PF13_0224	60S ribosomal protein L18, putative	No	0.238
PF14_0676	20S proteasome beta 4 subunit, putative	T1 (proteasome family)	PFF0940c	cell division cycle protein 48 homologue, putative	No	0.235
PF14_0676	20S proteasome beta 4 subunit, putative	T1 (proteasome family)	PFC0855w	ubiquitin conjugating enzyme, putative	No	0.232
PF14_0676	20S proteasome beta 4 subunit, putative	T1 (proteasome family)	PFL1720w	serine hydroxymethyltransferase	No	0.23
PF14_0676	20S proteasome beta 4 subunit, putative	T1 (proteasome family)	PF14_0141	60S ribosomal protein L10, putative	No	0.229
PF14_0676	20S proteasome beta 4 subunit, putative	T1 (proteasome family)	PF14_0391	60S ribosomal protein L1, putative	No	0.226
PF14_0676	20S proteasome beta 4 subunit, putative	T1 (proteasome family)	MAL7P1.104	3'-5' exoribonuclease Csl4 homolog, putative	No	0.225
PF14_0676	20S proteasome beta 4 subunit, putative	T1 (proteasome family)	PF13_0014	40S ribosomal protein S7, putative	No	0.225
PF14_0676	20S proteasome beta 4 subunit, putative	T1 (proteasome family)	PF08_0075	60S ribosomal protein L13-2, putative	No	0.224
PF14_0676	20S proteasome beta 4 subunit, putative	T1 (proteasome family)	PFD0895c	Bet3 transport protein, putative	No	0.216
PF14_0676	20S proteasome beta 4 subunit, putative	T1 (proteasome family)	PFE0810c	40S ribosomal protein S14, putative	No	0.216
PF14_0676	20S proteasome beta 4 subunit, putative	T1 (proteasome family)	PF13_0044	carbamoyl phosphate synthetase	No	0.211
PF14_0676	20S proteasome beta 4 subunit, putative	T1 (proteasome family)	PF13_0129	60S ribosomal protein L6, putative	No	0.211
PF14_0676	20S proteasome beta 4 subunit, putative	T1 (proteasome family)	PFE0845c	60S ribosomal protein L8, putative	No	0.21
PF14_0676	20S proteasome beta 4 subunit, putative	T1 (proteasome family)	PFF0305c	ubiquitin conjugating enzyme E2, putative	No	0.207
PF14_0676	20S proteasome beta 4 subunit, putative	T1 (proteasome family)	PFC0535w	60S ribosomal protein L26, putative	No	0.206
PF14_0676	20S proteasome beta 4 subunit, putative	T1 (proteasome family)	PF11_0454	40S ribosomal protein S21e, putative	No	0.202
PF14_0676	20S proteasome beta 4 subunit, putative	T1 (proteasome family)	PFC0290w	40S ribosomal protein S23, putative	No	0.202
PF14_0676	20S proteasome beta 4 subunit, putative	T1 (proteasome family)	PF14_0295	ATP-specific succinyl-CoA synthetase beta subunit, putative	No	0.201
PF14_0676	20S proteasome beta 4 subunit, putative	T1 (proteasome family)	PFC0200w	60S ribosomal protein L44, putative	No	0.2
PF14_0676	20S proteasome beta 4 subunit, putative	T1 (proteasome family)	PFD0810w	small GTP-binding protein sar1	No	0.2
PF14_0676	20S proteasome beta 4 subunit, putative	T1 (proteasome family)	PFE1005w	40S ribosomal protein S9, putative	No	0.199
PF14_0676	20S proteasome beta 4 subunit, putative	T1 (proteasome family)	PF11_0065	40S ribosomal protein S4, putative	No	0.197
PF14_0676	20S proteasome beta 4 subunit, putative	T1 (proteasome family)	PF14_0090	DNA-damage inducible protein, putative	No	0.195
PF14_0676	20S proteasome beta 4 subunit, putative	T1 (proteasome family)	PFF1335c	4-methyl-5(B-hydroxyethyl)-thiazol monophosphate biosynthesis enzyme	No	0.195
PF14_0676	20S proteasome beta 4 subunit, putative	T1 (proteasome family)	PF10_0077	eukaryotic translation initiation factor 3 subunit 7, putative	No	0.194
PF14_0676	20S proteasome beta 4 subunit, putative	T1 (proteasome family)	PFI0190w	60S ribosomal protein L32, putative	No	0.193
PF14_0676	20S proteasome beta 4 subunit, putative	T1 (proteasome family)	PF14_0231	60S ribosomal protein L7-3, putative	No	0.192
PF14_0676	20S proteasome beta 4 subunit, putative	T1 (proteasome family)	MAL8P1.67	nucleolar preribosomal assembly protein, putative	No	0.191
PF14_0676	20S proteasome beta 4 subunit, putative	T1 (proteasome family)	PFL1245w	ubiquitin-activating enzyme e1, putative	No	0.191
PF14_0676	20S proteasome beta 4 subunit, putative	T1 (proteasome family)	PF14_0241	basic transcription factor 3b, putative	No	0.189
PF14_0676	20S proteasome beta 4 subunit, putative	T1 (proteasome family)	MAL13P1.92	40S ribosomal protein S15/S19, putative	No	0.188
PF14_0676	20S proteasome beta 4 subunit, putative	T1 (proteasome family)	PF13_0223	conserved protein, unknown function	No	0.187
PF14_0676	20S proteasome beta 4 subunit, putative	T1 (proteasome family)	PFC0870w	elongation factor 1 (EF-1), putative	No	0.186
PF14_0676	20S proteasome beta 4 subunit, putative	T1 (proteasome family)	PFL0110c	mitochondrial phosphate carrier protein	No	0.186
PF14_0676	20S proteasome beta 4 subunit, putative	T1 (proteasome family)	PF11_0339	glycine cleavage H protein	No	0.183
PF14_0676	20S proteasome beta 4 subunit, putative	T1 (proteasome family)	PF13_0171	60S ribosomal protein L23, putative	No	0.183
PF14_0676	20S proteasome beta 4 subunit, putative	T1 (proteasome family)	PF14_0064	phosphatase, putative	No	0.18
PF14_0676	20S proteasome beta 4 subunit, putative	T1 (proteasome family)	PFB0830w	No,40S ribosomal protein S26e, putative	No	0.179
PF14_0676	20S proteasome beta 4 subunit, putative	T1 (proteasome family)	PF14_0358	41-2 protein antigen precursor,transport protein particle (TRAPP) component, Bet3	No	0.175
PF14_0676	20S proteasome beta 4 subunit, putative	T1 (proteasome family)	PFI0740c	ubiquitin conjugating enzyme, putative	No	0.175
PF14_0676	20S proteasome beta 4 subunit, putative	T1 (proteasome family)	MAL7P1.24	large ribosomal subunit processing protein, putative	No	0.174
PF14_0676	20S proteasome beta 4 subunit, putative	T1 (proteasome family)	PF13_0331	conserved protein, unknown function	No	0.174
PF14_0676	20S proteasome beta 4 subunit, putative	T1 (proteasome family)	MAL13P1.299	conserved protein, unknown function	No	0.172
PF14_0676	20S proteasome beta 4 subunit, putative	T1 (proteasome family)	PF08_0054	heat shock protein 70	No	0.171
PF14_0676	20S proteasome beta 4 subunit, putative	T1 (proteasome family)	PF14_0627	40S ribosomal protein S3, putative	No	0.171
PF14_0676	20S proteasome beta 4 subunit, putative	T1 (proteasome family)	PFC0400w	60S acidic ribosomal protein P2, putative	No	0.168
PF14_0676	20S proteasome beta 4 subunit, putative	T1 (proteasome family)	MAL13P1.56	M1-family alanyl aminopeptidase	M1 (aminopeptidase N family)	0.167
PF14_0676	20S proteasome beta 4 subunit, putative	T1 (proteasome family)	PF14_0086	tRNA-dihydrouridine synthase, putative	No	0.166
PF14_0676	20S proteasome beta 4 subunit, putative	T1 (proteasome family)	PF07_0029	heat shock protein 90	No	0.164
PF14_0676	20S proteasome beta 4 subunit, putative	T1 (proteasome family)	MAL7P1.122	GTP binding protein, putative	No	0.163
PF14_0676	20S proteasome beta 4 subunit, putative	T1 (proteasome family)	PFB0865w	small nuclear ribonucleoprotein, putative	No	0.163
PF14_0676	20S proteasome beta 4 subunit, putative	T1 (proteasome family)	PFC0800w	band 7-related protein	No	0.163
PF14_0676	20S proteasome beta 4 subunit, putative	T1 (proteasome family)	PF11_0051	phenylalanyl-tRNA synthetase beta chain, putative	No	0.16
[truncated: 433 more rows]
