# Supplementary material for: Protease-associated cellular networks in malaria parasite Plasmodium falciparum
Source: BMC Genomics. 2011 Dec 23;12(Suppl 5):S9. doi: 10.1186/1471-2164-12-S5-S9 (PMC3287505; doi:10.1186/1471-2164-12-S5-S9)
Supplement: Additional file 3 — Functional categories involving protease associations identified by Gene Ontology enrichment analysis. [file 1471-2164-12-S5-S9-S3.xls]

## Sheet: PfalcProteases
Additional File 3: Functional categories involving protease associations identified by Gene Ontology enrichment analysis.
Selected statistical test : Hypergeometric test
Selected correction : Benjamini & Hochberg False Discovery Rate (FDR) correction
Selected significance level : 0.05
GO-ID	p-value	corr p-value	x	n	Description	Genes in test set
9987	5.8609e-23	2.907e-20	140	380	cellular process	PF08_0041|PFF0435W|PF11_0412|PF10_0269|PF14_0511|PF14_0716|PF10_0169|MAL13P1.343|PFE0225W|PF14_0518|PF13_0143|MAL13P1.338|PF10_0368|PF14_0100|PF14_0378|PF14_0455|PFF1050W|PFE1400C|PFL0660W|PF11_0266|PF11_0200|PFF0370W|PF13_0044|PFF0650W|PF11_0202|PF14_0309|PFF1470C|PF14_0104|PF10_0150|MAL13P1.64|PFL2345C|PF07_0027|PFD0455W|MAL7P1.26|PF10_0155|PF10_0153|PF14_0083|PF14_0721|PF13_0150|PF13_0326|PF13…
8152	1.1046e-20	2.7395e-18	114	285	metabolic process	PFF0435W|PF10_0269|PF14_0511|PF11_0314|PF14_0716|PF10_0169|MAL13P1.343|PF14_0518|PFE0225W|MAL13P1.338|PF13_0143|PF14_0100|PF14_0378|PFF1050W|PF11_0266|PF11_0200|PFF0370W|PF13_0044|PF14_0309|PFF1470C|PF14_0104|PF10_0150|MAL13P1.64|PFL2345C|PF07_0027|PFD0455W|MAL7P1.26|PF11_0303|PF10_0155|PF14_0083|PF13_0150|PF13_0052|PF13_0322|PFD0515W|MAL7P1.94|PF10_0298|PF14_0327|PFE0835W|PF10_0149|MAL7P1.104|PF…
44237	1.3943e-17	2.3053e-15	106	273	cellular metabolic process	PFF0435W|PF10_0269|PF14_0511|PF14_0716|PF10_0169|MAL13P1.343|PF14_0518|PFE0225W|MAL13P1.338|PF13_0143|PF14_0100|PF14_0378|PFF1050W|PF11_0266|PF11_0200|PFF0370W|PF13_0044|PF14_0309|PFF1470C|PF14_0104|PF10_0150|MAL13P1.64|PFL2345C|PF07_0027|PFD0455W|MAL7P1.26|PF10_0155|PF14_0083|PF13_0150|PF13_0052|PF13_0322|PFD0515W|MAL7P1.94|PF10_0298|PF14_0327|PFE0835W|PF10_0149|MAL7P1.104|PF14_0256|PF08_0055|PF…
44238	1.3973e-14	1.7326e-12	96	254	primary metabolic process	PF14_0341|PFF0435W|PFL0460W|PF14_0697|PF10_0269|PF14_0511|PF14_0716|PF11_0314|PFF1135W|PF10_0169|MAL13P1.343|PF07_0080|PF13_0143|MAL13P1.338|PF14_0100|PF14_0378|PFB0890C|PFF1050W|PF08_0132|PF11_0266|PF14_0415|PF11_0200|PF13_0044|PF10_0174|PFF1470C|PF14_0309|PF14_0104|PF10_0150|PF14_0146|MAL13P1.64|PFL2345C|PFB0865W|PF13_0083|PF07_0027|PF10_0210|PFD0455W|PF11_0303|PF10_0155|PF14_0083|PF07_0068|PF1…
9056	2.5852e-13	2.5645e-11	34	52	catabolic process	PF14_0341|MAL13P1.190|PF10_0298|PF14_0511|PF14_0716|MAL13P1.343|PF14_0632|PFE0225W|PF11_0097|PF13_0143|PF14_0378|PFD0230C|PF14_0125|PF14_0295|PF13_0044|PF10_0174|PFB0260W|MAL13P1.64|PFL2345C|PF13_0346|PFC0310C|PF13_0063|PF10_0210|PF14_0357|MAL7P1.26|PF13_0229|PF10_0218|PFL1830W|PF11_0256|PF13_0301|PF13_0033|PF08_0085|PFD0665C|PFD0660W
43170	1.424e-09	1.1771e-07	73	202	macromolecule metabolic process	PFL0460W|PF10_0269|PF14_0716|PF11_0314|MAL13P1.343|PFF1135W|PF07_0080|MAL13P1.338|PFB0890C|PFF1050W|PF11_0266|PF11_0200|PF10_0174|PF14_0309|PFF1470C|PF14_0104|PF10_0150|PF14_0146|MAL13P1.64|PFL2345C|PFB0865W|PF07_0027|PFD0455W|MAL7P1.26|PF11_0303|PF14_0083|PF13_0150|PF10_0081|PF13_0052|PF08_0085|PF08_0009|PF13_0322|PFD0515W|MAL7P1.94|PF07_0117|MAL13P1.190|PF10_0298|PFE0835W|PF14_0327|PF14_0364|PF…
19538	3.0596e-09	2.1679e-07	44	98	protein metabolic process	MAL7P1.94|PF07_0117|MAL13P1.190|PF10_0298|PFE0835W|PF14_0327|PF14_0716|PF11_0314|MAL13P1.343|PF07_0062|PF07_0080|PFE1355C|PF14_0632|PF10_0149|PFF1050W|PFD0230C|PF11_0245|PF14_0125|PF10_0174|MAL8P1.83|PFF0115C|PFB0260W|PF14_0309|MAL7P1.147|PF14_0104|PF10_0150|MAL13P1.64|PFL2345C|PF13_0346|PFC0310C|PF13_0063|PF14_0025|PF11_0303|PF10_0136|PF14_0083|PFL1830W|PF14_0486|PF10_0081|PF13_0301|PF13_0033|PF…
44248	4.6399e-09	2.8555e-07	25	41	cellular catabolic process	MAL13P1.190|PF10_0298|PF14_0716|MAL13P1.343|PF11_0097|PFE0225W|PF14_0632|PF14_0125|PF14_0295|PF10_0174|PF13_0044|PFB0260W|MAL13P1.64|PFL2345C|PF13_0346|PF13_0063|PF14_0357|PF10_0218|PF13_0229|PFL1830W|PF13_0301|PF11_0256|PF13_0033|PF08_0085|PFD0665C
44281	5.1813e-09	2.8555e-07	32	61	small molecule metabolic process	PF14_0341|PFF0435W|PFE1030C|MAL7P1.150|PF14_0697|PF14_0511|PF10_0245|PFF1025C|PF10_0169|PF13_0143|PF14_0100|PF14_0378|PF08_0132|PFL1720W|PF14_0125|PF14_0415|PF13_0121|PFF0370W|PF13_0044|PF13_0242|PF13_0287|PF10_0210|PF14_0357|PF10_0155|PF14_0641|PF07_0068|PF10_0218|PFF1335C|PF11_0257|PF14_0425|PF14_0484|PFD0660W
51186	3.0024e-08	1.4892e-06	16	21	cofactor metabolic process	PF14_0341|PF10_0210|PF14_0511|PF14_0357|PFE0225W|PF11_0097|PF14_0518|PF13_0143|PF13_0229|PF10_0218|PF14_0378|PFB0220W|PF11_0256|PF14_0415|PFF0370W|PF14_0295
6732	3.6895e-08	1.6636e-06	15	19	coenzyme metabolic process	PF14_0341|PF10_0210|PF14_0511|PF14_0357|PF11_0097|PFE0225W|PF13_0143|PF13_0229|PF10_0218|PF14_0378|PFB0220W|PF11_0256|PF14_0415|PFF0370W|PF14_0295
44260	1.0712e-07	4.4275e-06	67	195	cellular macromolecule metabolic process	PFL0460W|PF10_0269|PF14_0716|MAL13P1.343|PFF1135W|PF07_0080|MAL13P1.338|PFB0890C|PFF1050W|PF11_0266|PF11_0200|PF10_0174|PF14_0309|PFF1470C|PF14_0104|PF10_0150|MAL13P1.64|PF14_0146|PFL2345C|PFB0865W|PF07_0027|PFD0455W|MAL7P1.26|PF14_0083|PF13_0150|PF13_0052|PF08_0085|PF08_0009|PF13_0322|PFD0515W|MAL7P1.94|PF07_0117|MAL13P1.190|PF10_0298|PFE0835W|PF14_0327|PF14_0364|PF07_0062|PFE1355C|PF14_0632|PF1…
6508	2.1733e-07	8.2918e-06	20	33	proteolysis	MAL13P1.64|PFL2345C|PF13_0346|MAL13P1.190|PF13_0063|PF10_0298|PF14_0716|PF11_0314|PF14_0025|MAL13P1.343|PF11_0303|PF14_0632|PFL1830W|PF10_0081|PF13_0301|PF13_0033|PF08_0085|PFD0665C|PF10_0174|PFB0260W
43632	6.0588e-07	2.0035e-05	16	24	modification-dependent macromolecule catabolic process	MAL13P1.64|PFL2345C|PF13_0346|MAL13P1.190|PF13_0063|PF10_0298|PF14_0716|MAL13P1.343|PF14_0632|PFL1830W|PF13_0301|PF13_0033|PF08_0085|PFD0665C|PF10_0174|PFB0260W
19941	6.0588e-07	2.0035e-05	16	24	modification-dependent protein catabolic process	MAL13P1.64|PFL2345C|PF13_0346|MAL13P1.190|PF13_0063|PF10_0298|PF14_0716|MAL13P1.343|PF14_0632|PFL1830W|PF13_0301|PF13_0033|PF08_0085|PFD0665C|PF10_0174|PFB0260W
9057	7.0839e-07	2.196e-05	19	32	macromolecule catabolic process	MAL13P1.64|PFL2345C|PFC0310C|PF13_0346|MAL13P1.190|PF13_0063|PF10_0298|PF14_0716|MAL13P1.343|MAL7P1.26|PF14_0632|PFL1830W|PF13_0301|PFD0230C|PF13_0033|PF08_0085|PFD0665C|PF10_0174|PFB0260W
9058	8.008e-07	2.2066e-05	39	96	biosynthetic process	PF07_0117|PFE1030C|PF14_0327|PF10_0269|PF14_0697|PFF1025C|PF10_0169|PF07_0080|PF07_0062|PF14_0518|PF13_0143|PF10_0149|PF14_0378|PFB0220W|PF14_0125|PF11_0282|PF11_0245|PF14_0415|PF13_0044|PFD0950W|MAL8P1.83|PFF0115C|PFF1470C|PF14_0104|PF13_0287|PF07_0027|PF10_0136|PF10_0155|PF13_0341|PF14_0083|PFB0840W|PF14_0641|PF14_0486|PFF1335C|PF13_0150|PF11_0257|PF14_0425|PF08_0009|PF14_0601
44249	8.008e-07	2.2066e-05	39	96	cellular biosynthetic process	PF07_0117|PFE1030C|PF14_0327|PF10_0269|PF14_0697|PFF1025C|PF10_0169|PF07_0080|PF07_0062|PF14_0518|PF13_0143|PF10_0149|PF14_0378|PFB0220W|PF14_0125|PF11_0282|PF11_0245|PF14_0415|PF13_0044|PFD0950W|MAL8P1.83|PFF0115C|PFF1470C|PF14_0104|PF13_0287|PF07_0027|PF10_0136|PF10_0155|PF13_0341|PF14_0083|PFB0840W|PF14_0641|PF14_0486|PFF1335C|PF13_0150|PF11_0257|PF14_0425|PF08_0009|PF14_0601
6511	9.0674e-07	2.3671e-05	15	22	ubiquitin-dependent protein catabolic process	PFL2345C|PF13_0346|MAL13P1.190|PF13_0063|PF10_0298|PF14_0716|MAL13P1.343|PF14_0632|PFL1830W|PF13_0301|PF13_0033|PF08_0085|PFD0665C|PF10_0174|PFB0260W
44267	1.1348e-06	2.7134e-05	37	90	cellular protein metabolic process	MAL7P1.94|PF07_0117|MAL13P1.190|PF10_0298|PFE0835W|PF14_0327|PF14_0716|MAL13P1.343|PF07_0062|PF07_0080|PFE1355C|PF14_0632|PF10_0149|PFF1050W|PF11_0245|PF14_0125|PF10_0174|MAL8P1.83|PFF0115C|PFB0260W|PF14_0309|MAL7P1.147|PF14_0104|PF10_0150|MAL13P1.64|PFL2345C|PF13_0346|PF13_0063|PF10_0136|PF14_0083|PFL1830W|PF14_0486|PF13_0301|PF13_0033|PF08_0085|PFD0665C|PF08_0009
30163	1.1488e-06	2.7134e-05	18	30	protein catabolic process	MAL13P1.64|PFL2345C|PFC0310C|PF13_0346|MAL13P1.190|PF13_0063|PF10_0298|PF14_0716|MAL13P1.343|PF14_0632|PFL1830W|PF13_0301|PFD0230C|PF13_0033|PF08_0085|PFD0665C|PF10_0174|PFB0260W
65007	2.1773e-06	4.9089e-05	27	58	biological regulation	PF11_0412|PFF0940C|PF14_0327|PF11_0477|PF10_0143|PFB0550W|PF11_0053|PF14_0615|PF14_0518|PF10_0327|MAL7P1.122|PFE0880C|PFE1470W|PF11_0225|PF08_0034|PF10_0150|PF13_0065|MAL7P1.81|PFL0310C|PF08_0006|PF14_0261|PF13_0229|PF07_0047|PF14_0541|MAL13P1.294|PF11_0293|PFL0335C
6066	4.9017e-06	0.00010571	13	19	alcohol metabolic process	PF14_0341|PF10_0210|PF10_0245|PF14_0511|PF14_0357|PF10_0169|PF10_0155|PF14_0641|PF13_0143|PF14_0378|PF11_0257|PF14_0425|PFD0660W
10467	8.9435e-06	0.00018483	36	93	gene expression	PFD0515W|PFL0460W|PF07_0117|PF14_0327|PF10_0269|PF14_0364|PFF1135W|PF07_0080|PF07_0062|PF10_0149|MAL13P1.338|PFB0890C|MAL7P1.104|PF14_0256|PF08_0055|PF11_0266|PF11_0245|PF14_0125|PF11_0200|MAL8P1.83|PFF0115C|PF14_0104|PF14_0146|PFB0865W|PF07_0027|PFD0455W|MAL13P1.253|PF10_0136|PF13_0341|PF14_0083|PF14_0486|PF13_0150|PF10_0041|PF13_0052|PF08_0009|MAL13P1.204
51603	1.1524e-05	0.00021985	16	28	proteolysis involved in cellular protein catabolic process	MAL13P1.64|PFL2345C|PF13_0346|MAL13P1.190|PF13_0063|PF10_0298|PF14_0716|MAL13P1.343|PF14_0632|PFL1830W|PF13_0301|PF13_0033|PF08_0085|PFD0665C|PF10_0174|PFB0260W
44257	1.1524e-05	0.00021985	16	28	cellular protein catabolic process	MAL13P1.64|PFL2345C|PF13_0346|MAL13P1.190|PF13_0063|PF10_0298|PF14_0716|MAL13P1.343|PF14_0632|PFL1830W|PF13_0301|PF13_0033|PF08_0085|PFD0665C|PF10_0174|PFB0260W
19318	1.331e-05	0.0002445	10	13	hexose metabolic process	PF13_0143|PF14_0341|PF14_0378|PF14_0511|PF10_0210|PF14_0357|PF10_0169|PF14_0425|PF10_0155|PFD0660W
6006	1.6136e-05	0.00028584	9	11	glucose metabolic process	PF13_0143|PF14_0341|PF14_0378|PF14_0511|PF10_0210|PF14_0357|PF14_0425|PF10_0155|PFD0660W
5996	1.7671e-05	0.00029216	12	18	monosaccharide metabolic process	PF14_0641|PF13_0143|PF14_0341|PF14_0378|PF14_0511|PF10_0245|PF10_0210|PF14_0357|PF10_0169|PF14_0425|PF10_0155|PFD0660W
44283	1.7671e-05	0.00029216	12	18	small molecule biosynthetic process	PF13_0143|PF14_0378|PFF1335C|PF13_0287|PFE1030C|PF14_0697|PFF1025C|PF11_0257|PF10_0169|PF14_0425|PF13_0044|PF10_0155
44265	2.1172e-05	0.00033875	16	29	cellular macromolecule catabolic process	MAL13P1.64|PFL2345C|PF13_0346|MAL13P1.190|PF13_0063|PF10_0298|PF14_0716|MAL13P1.343|PF14_0632|PFL1830W|PF13_0301|PF13_0033|PF08_0085|PFD0665C|PF10_0174|PFB0260W
34641	2.5389e-05	0.00036482	47	139	cellular nitrogen compound metabolic process	PF14_0341|PFD0515W|PFF0435W|PFL0460W|PFE1030C|PF14_0697|PF10_0269|MAL7P1.150|PF14_0364|PF14_0511|PFF1135W|PF10_0169|PF13_0143|MAL13P1.338|PF14_0100|PF14_0378|PFB0890C|MAL7P1.104|PF08_0132|PF14_0256|PF08_0055|PF11_0266|PF14_0415|PF11_0282|PF14_0125|PF11_0200|PF13_0044|PFD0950W|PFF1470C|PF14_0146|PF13_0287|PFB0865W|PF07_0027|PF10_0210|PFD0455W|MAL13P1.253|PF13_0341|PFB0840W|PF07_0068|PFF1335C|PF13_…
6807	2.5389e-05	0.00036482	47	139	nitrogen compound metabolic process	PF14_0341|PFD0515W|PFF0435W|PFL0460W|PFE1030C|PF14_0697|PF10_0269|MAL7P1.150|PF14_0364|PF14_0511|PFF1135W|PF10_0169|PF13_0143|MAL13P1.338|PF14_0100|PF14_0378|PFB0890C|MAL7P1.104|PF08_0132|PF14_0256|PF08_0055|PF11_0266|PF14_0415|PF11_0282|PF14_0125|PF11_0200|PF13_0044|PFD0950W|PFF1470C|PF14_0146|PF13_0287|PFB0865W|PF07_0027|PF10_0210|PFD0455W|MAL13P1.253|PF13_0341|PFB0840W|PF07_0068|PFF1335C|PF13_…
9266	2.6479e-05	0.00036482	11	16	response to temperature stimulus	PFL0565W|MAL13P1.162|PF14_0417|PF07_0029|PF11_0351|PF13_0021|PF08_0054|PFL1070C|PFF1415C|PF11_0175|PFB0595W
9408	2.6479e-05	0.00036482	11	16	response to heat	PFL0565W|MAL13P1.162|PF14_0417|PF07_0029|PF11_0351|PF13_0021|PF08_0054|PFL1070C|PFF1415C|PF11_0175|PFB0595W
9628	2.6479e-05	0.00036482	11	16	response to abiotic stimulus	PFL0565W|MAL13P1.162|PF14_0417|PF07_0029|PF11_0351|PF13_0021|PF08_0054|PFL1070C|PFF1415C|PF11_0175|PFB0595W
50794	2.8509e-05	0.00038218	22	48	regulation of cellular process	PF10_0150|PFF0940C|PF14_0327|MAL7P1.81|PF11_0477|PFB0550W|PF10_0143|PF11_0053|PFL0310C|PF08_0006|PF14_0261|PF13_0229|PF07_0047|PF10_0327|MAL7P1.122|MAL13P1.294|PFE1470W|PF11_0293|PFE0880C|PF11_0225|PF08_0034|PFL0335C
10033	3.8484e-05	0.00046556	10	14	response to organic substance	PFL0565W|MAL13P1.162|PF07_0029|PF11_0351|PF13_0021|PF08_0054|PFF1415C|PF11_0175|PFB0595W|PF10_0153
6986	3.8484e-05	0.00046556	10	14	response to unfolded protein	PFL0565W|MAL13P1.162|PF07_0029|PF11_0351|PF13_0021|PF08_0054|PFF1415C|PF11_0175|PFB0595W|PF10_0153
51789	3.8484e-05	0.00046556	10	14	response to protein stimulus	PFL0565W|MAL13P1.162|PF07_0029|PF11_0351|PF13_0021|PF08_0054|PFF1415C|PF11_0175|PFB0595W|PF10_0153
55086	3.8484e-05	0.00046556	10	14	nucleobase, nucleoside and nucleotide metabolic process	PF13_0143|PF14_0341|PF14_0378|PF14_0100|PF13_0287|PF14_0697|PF14_0511|PF10_0210|PF14_0415|PF13_0044
50789	6.2618e-05	0.00073949	22	50	regulation of biological process	PF10_0150|PFF0940C|PF14_0327|MAL7P1.81|PF11_0477|PFB0550W|PF10_0143|PF11_0053|PFL0310C|PF08_0006|PF14_0261|PF13_0229|PF07_0047|PF10_0327|MAL7P1.122|MAL13P1.294|PFE1470W|PF11_0293|PFE0880C|PF11_0225|PF08_0034|PFL0335C
9060	7.6019e-05	0.00080224	7	8	aerobic respiration	PFE0225W|PF11_0097|PF10_0218|PF13_0229|PF11_0256|PF14_0357|PF14_0295
9109	7.6019e-05	0.00080224	7	8	coenzyme catabolic process	PFE0225W|PF11_0097|PF10_0218|PF13_0229|PF11_0256|PF14_0357|PF14_0295
51187	7.6019e-05	0.00080224	7	8	cofactor catabolic process	PFE0225W|PF11_0097|PF10_0218|PF13_0229|PF11_0256|PF14_0357|PF14_0295
6099	7.6019e-05	0.00080224	7	8	tricarboxylic acid cycle	PFE0225W|PF11_0097|PF10_0218|PF13_0229|PF11_0256|PF14_0357|PF14_0295
46356	7.6019e-05	0.00080224	7	8	acetyl-CoA catabolic process	PFE0225W|PF11_0097|PF10_0218|PF13_0229|PF11_0256|PF14_0357|PF14_0295
5975	8.1587e-05	0.00082586	12	20	carbohydrate metabolic process	PF14_0641|PF13_0143|PF14_0341|PF14_0378|PF14_0511|PF10_0245|PF10_0210|PF14_0357|PF10_0169|PF14_0425|PF10_0155|PFD0660W
44262	8.1587e-05	0.00082586	12	20	cellular carbohydrate metabolic process	PF14_0641|PF13_0143|PF14_0341|PF14_0378|PF14_0511|PF10_0245|PF10_0210|PF14_0357|PF10_0169|PF14_0425|PF10_0155|PFD0660W
42221	9.5449e-05	0.00091551	13	23	response to chemical stimulus	PFL0565W|PF14_0192|PF07_0029|PF11_0351|PF11_0175|PFB0595W|PFF1130C|PF10_0153|MAL13P1.162|PF14_0455|PF08_0054|PF13_0021|PFF1415C
9889	0.00010336	0.00091551	14	26	regulation of biosynthetic process	PF10_0150|PF14_0327|MAL7P1.81|PF11_0477|PFB0550W|PF10_0143|PF11_0053|PFL0310C|PF13_0229|PF10_0327|PF11_0293|PF11_0225|PFL0335C|PF08_0034
6412	0.00010336	0.00091551	14	26	translation	PF07_0117|PF14_0327|PF10_0136|PF07_0080|PF07_0062|PF14_0083|PF10_0149|PF14_0486|PF11_0245|PF14_0125|PF08_0009|MAL8P1.83|PFF0115C|PF14_0104
31326	0.00010336	0.00091551	14	26	regulation of cellular biosynthetic process	PF10_0150|PF14_0327|MAL7P1.81|PF11_0477|PFB0550W|PF10_0143|PF11_0053|PFL0310C|PF13_0229|PF10_0327|PF11_0293|PF11_0225|PFL0335C|PF08_0034
31323	0.00010336	0.00091551	14	26	regulation of cellular metabolic process	PF10_0150|PF14_0327|MAL7P1.81|PF11_0477|PFB0550W|PF10_0143|PF11_0053|PFL0310C|PF13_0229|PF10_0327|PF11_0293|PF11_0225|PFL0335C|PF08_0034
80090	0.00010336	0.00091551	14	26	regulation of primary metabolic process	PF10_0150|PF14_0327|MAL7P1.81|PF11_0477|PFB0550W|PF10_0143|PF11_0053|PFL0310C|PF13_0229|PF10_0327|PF11_0293|PF11_0225|PFL0335C|PF08_0034
10556	0.00010336	0.00091551	14	26	regulation of macromolecule biosynthetic process	PF10_0150|PF14_0327|MAL7P1.81|PF11_0477|PFB0550W|PF10_0143|PF11_0053|PFL0310C|PF13_0229|PF10_0327|PF11_0293|PF11_0225|PFL0335C|PF08_0034
6091	0.00014357	0.0012277	9	13	generation of precursor metabolites and energy	PFE0225W|PF11_0097|PF10_0218|PF13_0229|PF14_0378|PF11_0256|PF14_0357|PF14_0295|PFD0660W
44282	0.00014357	0.0012277	9	13	small molecule catabolic process	PF13_0143|PF14_0341|PF14_0378|PF14_0511|PF10_0210|PF14_0357|PF14_0125|PF13_0044|PFD0660W
16052	0.00028416	0.002067	7	9	carbohydrate catabolic process	PF13_0143|PF14_0341|PF14_0378|PF14_0511|PF10_0210|PF14_0357|PFD0660W
15980	0.00028416	0.002067	7	9	energy derivation by oxidation of organic compounds	PFE0225W|PF11_0097|PF10_0218|PF13_0229|PF11_0256|PF14_0357|PF14_0295
6007	0.00028416	0.002067	7	9	glucose catabolic process	PF13_0143|PF14_0341|PF14_0378|PF14_0511|PF10_0210|PF14_0357|PFD0660W
46164	0.00028416	0.002067	7	9	alcohol catabolic process	PF13_0143|PF14_0341|PF14_0378|PF14_0511|PF10_0210|PF14_0357|PFD0660W
6084	0.00028416	0.002067	7	9	acetyl-CoA metabolic process	PFE0225W|PF11_0097|PF10_0218|PF13_0229|PF11_0256|PF14_0357|PF14_0295
46365	0.00028416	0.002067	7	9	monosaccharide catabolic process	PF13_0143|PF14_0341|PF14_0378|PF14_0511|PF10_0210|PF14_0357|PFD0660W
19320	0.00028416	0.002067	7	9	hexose catabolic process	PF13_0143|PF14_0341|PF14_0378|PF14_0511|PF10_0210|PF14_0357|PFD0660W
45333	0.00028416	0.002067	7	9	cellular respiration	PFE0225W|PF11_0097|PF10_0218|PF13_0229|PF11_0256|PF14_0357|PF14_0295
44275	0.00028416	0.002067	7	9	cellular carbohydrate catabolic process	PF13_0143|PF14_0341|PF14_0378|PF14_0511|PF10_0210|PF14_0357|PFD0660W
60255	0.00029172	0.002067	14	28	regulation of macromolecule metabolic process	PF10_0150|PF14_0327|MAL7P1.81|PF11_0477|PFB0550W|PF10_0143|PF11_0053|PFL0310C|PF13_0229|PF10_0327|PF11_0293|PF11_0225|PFL0335C|PF08_0034
10468	0.00029172	0.002067	14	28	regulation of gene expression	PF10_0150|PF14_0327|MAL7P1.81|PF11_0477|PFB0550W|PF10_0143|PF11_0053|PFL0310C|PF13_0229|PF10_0327|PF11_0293|PF11_0225|PFL0335C|PF08_0034
19222	0.00029172	0.002067	14	28	regulation of metabolic process	PF10_0150|PF14_0327|MAL7P1.81|PF11_0477|PFB0550W|PF10_0143|PF11_0053|PFL0310C|PF13_0229|PF10_0327|PF11_0293|PF11_0225|PFL0335C|PF08_0034
42254	0.00033272	0.0023243	9	14	ribosome biogenesis	PFD0515W|PF08_0041|PFB0890C|MAL7P1.104|PF14_0256|PFD0455W|PFL1150C|PF13_0052|PFF0650W
6139	0.0009718	0.0066946	39	125	nucleobase, nucleoside, nucleotide and nucleic acid metabolic process	PF14_0341|PFD0515W|PFL0460W|PF10_0269|PF14_0364|PF14_0697|PF14_0511|PF10_0169|PFF1135W|PF13_0143|MAL13P1.338|PF14_0100|PF14_0378|PFB0890C|MAL7P1.104|PF14_0256|PF08_0055|PF11_0266|PF11_0282|PF14_0415|PF11_0200|PF13_0044|PFD0950W|PFF1470C|PF14_0146|PF13_0287|PFB0865W|PF07_0027|PF10_0210|PFD0455W|MAL13P1.253|PF13_0341|PFB0840W|PF13_0150|PF08_0126|PF10_0041|PF13_0052|PF14_0601|MAL13P1.204
42180	0.0010809	0.0071082	14	31	cellular ketone metabolic process	PF13_0242|PFF0435W|MAL7P1.150|PF10_0155|PF14_0641|PF07_0068|PF10_0218|PF14_0378|PF08_0132|PF14_0425|PFF0370W|PF13_0121|PF14_0484|PF13_0044
6417	0.0011178	0.0071082	8	13	regulation of translation	PF10_0150|PF13_0229|PF14_0327|MAL7P1.81|PF11_0225|PFB0550W|PFL0310C|PFL0335C
32268	0.0011178	0.0071082	8	13	regulation of cellular protein metabolic process	PF10_0150|PF13_0229|PF14_0327|MAL7P1.81|PF11_0225|PFB0550W|PFL0310C|PFL0335C
51246	0.0011178	0.0071082	8	13	regulation of protein metabolic process	PF10_0150|PF13_0229|PF14_0327|MAL7P1.81|PF11_0225|PFB0550W|PFL0310C|PFL0335C
46483	0.0011178	0.0071082	8	13	heterocycle metabolic process	PF13_0143|PF14_0100|PFF1335C|PF13_0287|PFE1030C|PF14_0697|PFF1025C|PF13_0044
10608	0.0011178	0.0071082	8	13	posttranscriptional regulation of gene expression	PF10_0150|PF13_0229|PF14_0327|MAL7P1.81|PF11_0225|PFB0550W|PFL0310C|PFL0335C
6733	0.0011431	0.0071769	6	8	oxidoreduction coenzyme metabolic process	PF13_0143|PF14_0341|PF14_0378|PF14_0511|PF10_0210|PFF0370W
22613	0.0013038	0.0080837	9	16	ribonucleoprotein complex biogenesis	PFD0515W|PF08_0041|PFB0890C|MAL7P1.104|PF14_0256|PFD0455W|PFL1150C|PF13_0052|PFF0650W
6098	0.0015108	0.0084518	5	6	pentose-phosphate shunt	PF13_0143|PF14_0341|PF14_0378|PF14_0511|PF10_0210
19362	0.0015108	0.0084518	5	6	pyridine nucleotide metabolic process	PF13_0143|PF14_0341|PF14_0378|PF14_0511|PF10_0210
46496	0.0015108	0.0084518	5	6	nicotinamide nucleotide metabolic process	PF13_0143|PF14_0341|PF14_0378|PF14_0511|PF10_0210
6739	0.0015108	0.0084518	5	6	NADP metabolic process	PF13_0143|PF14_0341|PF14_0378|PF14_0511|PF10_0210
6740	0.0015108	0.0084518	5	6	NADPH regeneration	PF13_0143|PF14_0341|PF14_0378|PF14_0511|PF10_0210
34637	0.0015336	0.0084518	4	4	cellular carbohydrate biosynthetic process	PF14_0378|PF10_0169|PF14_0425|PF10_0155
46165	0.0015336	0.0084518	4	4	alcohol biosynthetic process	PF14_0378|PF10_0169|PF14_0425|PF10_0155
6790	0.0015336	0.0084518	4	4	sulfur metabolic process	PF07_0068|PFF1335C|PFE1030C|MAL7P1.150
46364	0.0015336	0.0084518	4	4	monosaccharide biosynthetic process	PF14_0378|PF10_0169|PF14_0425|PF10_0155
19319	0.0015336	0.0084518	4	4	hexose biosynthetic process	PF14_0378|PF10_0169|PF14_0425|PF10_0155
19752	0.0017841	0.0092054	13	29	carboxylic acid metabolic process	PF13_0242|PFF0435W|MAL7P1.150|PF10_0155|PF07_0068|PF14_0641|PF10_0218|PF14_0378|PF08_0132|PF14_0425|PF13_0121|PF14_0484|PF13_0044
43436	0.0017841	0.0092054	13	29	oxoacid metabolic process	PF13_0242|PFF0435W|MAL7P1.150|PF10_0155|PF07_0068|PF14_0641|PF10_0218|PF14_0378|PF08_0132|PF14_0425|PF13_0121|PF14_0484|PF13_0044
6082	0.0017841	0.0092054	13	29	organic acid metabolic process	PF13_0242|PFF0435W|MAL7P1.150|PF10_0155|PF07_0068|PF14_0641|PF10_0218|PF14_0378|PF08_0132|PF14_0425|PF13_0121|PF14_0484|PF13_0044
9117	0.0018003	0.0092054	7	11	nucleotide metabolic process	PF13_0143|PF14_0341|PF14_0378|PF13_0287|PF14_0511|PF10_0210|PF14_0415
44271	0.0018003	0.0092054	7	11	cellular nitrogen compound biosynthetic process	PF13_0143|PFF1335C|PF13_0287|PFE1030C|PF14_0697|PF11_0257|PF13_0044
34470	0.0018003	0.0092054	7	11	ncRNA processing	PFD0515W|PFB0890C|MAL7P1.104|PF14_0256|PFD0455W|PF13_0052|MAL13P1.204
6753	0.0018003	0.0092054	7	11	nucleoside phosphate metabolic process	PF13_0143|PF14_0341|PF14_0378|PF13_0287|PF14_0511|PF10_0210|PF14_0415
44085	0.0019786	0.010014	12	26	cellular component biogenesis	PFD0515W|PF08_0041|PFB0890C|PF14_0721|MAL7P1.104|PFL0785C|PFF0155W|PF14_0256|PFD0455W|PFL1150C|PF13_0052|PFF0650W
9059	0.0024529	0.012166	23	66	macromolecule biosynthetic process	PF07_0117|PF10_0269|PF14_0327|PF07_0027|PF10_0136|PF07_0062|PF07_0080|PF13_0341|PF14_0083|PFB0840W|PF10_0149|PF14_0486|PF13_0150|PF11_0245|PF11_0282|PF14_0125|PF08_0009|PF14_0601|PFD0950W|MAL8P1.83|PFF0115C|PFF1470C|PF14_0104
34645	0.0024529	0.012166	23	66	cellular macromolecule biosynthetic process	PF07_0117|PF10_0269|PF14_0327|PF07_0027|PF10_0136|PF07_0062|PF07_0080|PF13_0341|PF14_0083|PFB0840W|PF10_0149|PF14_0486|PF13_0150|PF11_0245|PF11_0282|PF14_0125|PF08_0009|PF14_0601|PFD0950W|MAL8P1.83|PFF0115C|PFF1470C|PF14_0104
16072	0.002861	0.013777	6	9	rRNA metabolic process	PFD0515W|PFB0890C|MAL7P1.104|PF14_0256|PFD0455W|PF13_0052
6364	0.002861	0.013777	6	9	rRNA processing	PFD0515W|PFB0890C|MAL7P1.104|PF14_0256|PFD0455W|PF13_0052
65008	0.002861	0.013777	6	9	regulation of biological quality	PF14_0518|PF11_0412|PF14_0541|PF13_0065|PFE0880C|PF14_0615
6396	0.0038299	0.018193	18	49	RNA processing	PF14_0146|PFD0515W|PFL0460W|PFB0865W|PF14_0364|PFD0455W|PFF1135W|MAL13P1.253|MAL13P1.338|PFB0890C|MAL7P1.104|PF14_0256|PF08_0055|PF11_0266|PF10_0041|PF11_0200|PF13_0052|MAL13P1.204
34660	0.0038514	0.018193	8	15	ncRNA metabolic process	PFD0515W|PFB0890C|MAL7P1.104|PF14_0256|PFD0455W|PF11_0282|PF13_0052|MAL13P1.204
6414	0.0044308	0.020539	5	7	translational elongation	PF10_0149|PF14_0486|PF11_0245|PF07_0062|PFF0115C
6725	0.0044308	0.020539	5	7	cellular aromatic compound metabolic process	PF14_0100|PFF1335C|PFE1030C|PF14_0697|PF13_0044
16051	0.0064648	0.028888	4	5	carbohydrate biosynthetic process	PF14_0378|PF10_0169|PF14_0425|PF10_0155
34654	0.0064648	0.028888	4	5	nucleobase, nucleoside, nucleotide and nucleic acid biosynthetic process	PF13_0143|PF13_0287|PF14_0697|PF13_0044
34404	0.0064648	0.028888	4	5	nucleobase, nucleoside and nucleotide biosynthetic process	PF13_0143|PF13_0287|PF14_0697|PF13_0044
55085	0.0064648	0.028888	4	5	transmembrane transport	PF14_0455|PF13_0065|PFB0450W|PF11_0258
6206	0.0077912	0.033314	3	3	pyrimidine base metabolic process	PF14_0100|PF14_0697|PF13_0044
9112	0.0077912	0.033314	3	3	nucleobase metabolic process	PF14_0100|PF14_0697|PF13_0044
9110	0.0077912	0.033314	3	3	vitamin biosynthetic process	PFF1335C|PFE1030C|PFF1025C
42364	0.0077912	0.033314	3	3	water-soluble vitamin biosynthetic process	PFF1335C|PFE1030C|PFF1025C
6094	0.0077912	0.033314	3	3	gluconeogenesis	PF14_0378|PF14_0425|PF10_0155
48878	0.0099104	0.040963	5	8	chemical homeostasis	PF14_0518|PF11_0412|PF14_0541|PF13_0065|PF14_0615
42592	0.0099104	0.040963	5	8	homeostatic process	PF14_0518|PF11_0412|PF14_0541|PF13_0065|PF14_0615
50801	0.0099104	0.040963	5	8	ion homeostasis	PF14_0518|PF11_0412|PF14_0541|PF13_0065|PF14_0615
55080	0.0099104	0.040963	5	8	cation homeostasis	PF14_0518|PF11_0412|PF14_0541|PF13_0065|PF14_0615
